# Supplementary material for: High-throughput discovery of genetic determinants of circadian misalignment
Source: PLoS Genet. 2020 Jan 13;16(1):e1008577. doi: 10.1371/journal.pgen.1008577 (PMC6980734; doi:10.1371/journal.pgen.1008577)
Supplement: S1 Data — (XLSX) [file pgen.1008577.s004.xlsx]

## Sheet: Fig2.C
Fig2.C	Activity
RBRC					ICS					TCP
onset times		E peak phases			onset times		E peak phases			onset times		E peak phases
ZT	number of WT mice	ZT	number of WT mice		ZT	number of WT mice	ZT	number of WT mice		ZT	number of WT mice	ZT	number of WT mice
9	0	9	0		9	0	9	0		9	0	9	0
10	0	10	0		10	4	10	0		10	0	10	1
11	0	11	0		11	128	11	0		11	2	11	3
12	0	12	0		12	163	12	9		12	44	12	4
13	97	13	6		13	18	13	121		13	60	13	7
14	180	14	89		14	1	14	99		14	13	14	28
15	0	15	93		15	0	15	64		15	0	15	38
16	0	16	65		16	0	16	16		16	0	16	23
17	0	17	24		17	0	17	5		17	0	17	7
18	0	18	0		18	0	18	0		18	0	18	2
19	0	19	0		19	0	19	0		19	0	19	5
20	0	20	0		20	0	20	0		20	0	20	1
21	0	21	0		21	0	21	0		21	0	21	0
22	0	22	0		22	0	22	0		22	0	22	0
23	0	23	0		23	0	23	0		23	0	23	0
24	0	24	0		24	0	24	0		24	0	24	0
WTSI					HMGU
onset times		E peak phases			onset times		E peak phases
ZT	number of WT mice	ZT	number of WT mice		ZT	number of WT mice	ZT	number of WT mice
9	0	9	0		9	0	9	0
10	0	10	0		10	1	10	0
11	0	11	0		11	1	11	5
12	212	12	0		12	902	12	20
13	238	13	11		13	99	13	515
14	40	14	203		14	1	14	362
15	0	15	230		15	0	15	97
16	0	16	39		16	0	16	4
17	0	17	7		17	0	17	0
18	0	18	0		18	0	18	1
19	0	19	0		19	0	19	0
20	0	20	0		20	0	20	0
21	0	21	0		21	0	21	0
22	0	22	0		22	0	22	0
23	0	23	0		23	0	23	0
24	0	24	0		24	0	24	0

## Sheet: Fig2.D
Fig2.D	Food intake
RBRC					ICS					TCP
onset times		E peak phases			onset times		E peak phases			onset times		E peak phases
ZT	number of WT mice	ZT	number of WT mice		ZT	number of WT mice	ZT	number of WT mice		ZT	number of WT mice	ZT	number of WT mice
9	0	9	0		9	0	9	0		9	0	9	0
10	0	10	0		10	0	10	0		10	0	10	0
11	0	11	0		11	0	11	0		11	0	11	0
12	57	12	0		12	228	12	4		12	24	12	0
13	110	13	27		13	124	13	36		13	26	13	0
14	60	14	66		14	69	14	77		14	34	14	8
15	0	15	59		15	0	15	115		15	0	15	6
16	0	16	46		16	0	16	91		16	0	16	22
17	0	17	21		17	0	17	72		17	0	17	22
18	0	18	7		18	0	18	26		18	0	18	14
19	0	19	1		19	0	19	0		19	0	19	12
20	0	20	0		20	0	20	0		20	0	20	0
21	0	21	0		21	0	21	0		21	0	21	0
22	0	22	0		22	0	22	0		22	0	22	0
23	0	23	0		23	0	23	0		23	0	23	0
24	0	24	0		24	0	24	0		24	0	24	0
WTSI					HMGU
onset times		E peak phases			onset times		E peak phases
ZT	number of WT mice	ZT	number of WT mice		ZT	number of WT mice	ZT	number of WT mice
9	0	9	0		9	0	9	0
10	0	10	0		10	1	10	0
11	1	11	0		11	52	11	1
12	257	12	0		12	354	12	8
13	133	13	36		13	239	13	65
14	84	14	101		14	168	14	201
15	0	15	170		15	114	15	328
16	0	16	136		16	24	16	219
17	0	17	29		17	1	17	91
18	0	18	3		18	0	18	27
19	0	19	0		19	0	19	7
20	0	20	0		20	0	20	5
21	0	21	0		21	0	21	1
22	0	22	0		22	0	22	0
23	0	23	0		23	0	23	0
24	0	24	0		24	0	24	0

## Sheet: Fig2.E
Fig2.E	Activity onset
WTSI	HMGU	TCP	ICS	RBRC				WTSI	HMGU	TCP	ICS	RBRC
11.9144	10.4965	11.4983	10.4956	13.0524			Mean	12.6662	12.1112	12.6631	11.6704	13.6678
11.9265	11.4943	11.4995	10.4959	13.0755			SD	0.583573	0.259359	0.618687	0.517706	0.378049
11.9279	11.5663	11.5393	10.4968	13.1047
11.9408	11.619	11.5647	10.4972	13.1355
11.9408	11.7453	11.5977	10.6769	13.1584
11.946	11.7832	11.7366	10.6774	13.1584
11.9489	11.7862	11.7433	10.7872	13.1584
11.9507	11.7989	11.7624	10.7987	13.1584
11.9531	11.8122	11.768	10.8507	13.1584
11.9545	11.826	11.7689	10.8691	13.1584
11.955	11.8331	11.772	10.882	13.1584
11.9579	11.8442	11.8119	10.8828	13.1584
11.9584	11.8472	11.8308	10.9708	13.1584
11.9628	11.8489	11.8479	10.9758	13.1584
11.963	11.8508	11.8529	10.9921	13.1584
11.9634	11.876	11.8582	11.0147	13.1584
11.9641	11.8861	11.8679	11.0242	13.1584
11.9648	11.8984	11.8754	11.0319	13.1584
11.9649	11.8991	11.8867	11.0319	13.1584
11.965	11.8992	11.9003	11.0365	13.1584
11.9654	11.9039	11.9114	11.0403	13.1584
11.9681	11.9058	11.9125	11.0459	13.1584
11.9691	11.9093	11.9582	11.0468	13.1584
11.9691	11.9119	11.9652	11.0469	13.1584
11.9695	11.9136	12.015	11.0491	13.1584
11.9709	11.9179	12.0402	11.0582	13.1584
11.9713	11.9205	12.0595	11.0585	13.1584
11.9713	11.9249	12.0608	11.0586	13.1584
11.9726	11.9328	12.0832	11.0634	13.1584
11.9733	11.9482	12.0934	11.0735	13.1584
11.9759	11.955	12.1018	11.0804	13.1584
11.9766	11.9577	12.1185	11.0867	13.1584
11.9772	11.9582	12.1788	11.0875	13.1584
11.9774	11.9622	12.1907	11.0929	13.1584
11.9779	11.9631	12.2085	11.0959	13.1584
11.9781	11.9644	12.2697	11.0979	13.1584
11.9783	11.965	12.3071	11.1	13.1584
11.9795	11.9659	12.3508	11.1004	13.1584
11.9803	11.9722	12.3546	11.1023	13.1584
11.9809	11.9762	12.3733	11.1026	13.1584
11.9817	11.9769	12.3816	11.1066	13.1584
11.982	11.9796	12.3992	11.1078	13.1584
11.9823	11.9808	12.4078	11.1107	13.1584
11.9824	11.9827	12.4121	11.1111	13.1584
11.9825	11.9828	12.4207	11.1139	13.1584
11.983	11.9829	12.4889	11.1149	13.1584
11.9831	11.9836	12.5028	11.1153	13.1584
11.9832	11.9841	12.5056	11.1158	13.1584
11.9834	11.9851	12.5198	11.1158	13.1584
11.9836	11.9859	12.5476	11.1207	13.1584
11.9839	11.9862	12.5708	11.1227	13.1584
11.9846	11.9875	12.5877	11.1232	13.1584
11.9847	11.9886	12.6321	11.1245	13.1584
11.985	11.9895	12.6343	11.1294	13.1584
11.9853	11.99	12.6636	11.134	13.1584
11.9856	11.992	12.6681	11.1342	13.1584
11.9858	11.9923	12.6903	11.1378	13.1584
11.9867	11.993	12.7007	11.1395	13.1584
11.9867	11.9932	12.7302	11.1397	13.1584
11.9868	11.9951	12.7412	11.1398	13.1584
11.9873	11.9955	12.8101	11.1408	13.1584
11.988	11.9958	12.8169	11.1414	13.1584
11.988	11.9963	12.825	11.1426	13.1584
11.9886	11.9964	12.8273	11.1439	13.1584
11.989	11.9964	12.8313	11.1457	13.1584
11.989	11.9969	12.841	11.1479	13.1584
11.9897	11.997	12.8481	11.1513	13.1584
11.9898	11.9974	12.8514	11.1519	13.1584
11.9899	11.9991	12.8629	11.159	13.1584
11.9907	11.9993	12.8633	11.1593	13.1584
11.9912	11.9993	12.867	11.1622	13.1814
11.9922	11.9995	12.8708	11.1629	13.2145
11.9924	12	12.8806	11.1635	13.2353
11.993	12.0001	12.8847	11.1637	13.2368
11.9933	12.001	12.8969	11.1638	13.2388
11.9934	12.0011	12.8984	11.1726	13.2707
11.9935	12.0011	12.9017	11.1791	13.2715
11.9938	12.0014	12.9312	11.1865	13.2724
11.9938	12.0014	12.9417	11.1873	13.2799
11.9948	12.0015	12.9456	11.1895	13.2903
11.9956	12.0022	12.9642	11.19	13.2992
11.9963	12.0026	12.9678	11.1965	13.3191
11.9966	12.0032	12.9822	11.1971	13.3219
11.9969	12.0033	12.9938	11.2056	13.3367
11.9973	12.0038	13.0434	11.21	13.3466
11.9975	12.0044	13.0808	11.2103	13.373
11.9976	12.0046	13.0891	11.2142	13.3937
11.9977	12.0046	13.0939	11.2157	13.3965
11.9978	12.0047	13.1112	11.2168	13.4061
11.998	12.0047	13.1385	11.2173	13.4556
11.9981	12.0048	13.1585	11.2176	13.4556
11.9989	12.0051	13.171	11.2186	13.457
12.0007	12.0057	13.2176	11.2194	13.4636
12.0019	12.0066	13.2428	11.2213	13.4646
12.0024	12.0067	13.248	11.2251	13.4664
12.0048	12.0067	13.2764	11.2388	13.4857
12.0057	12.0069	13.3188	11.24	13.4958
12.0073	12.0069	13.3245	11.2436	13.5188
12.0144	12.0069	13.36	11.2498	13.5237
12.016	12.0071	13.4011	11.2567	13.525
12.0163	12.0076	13.4018	11.2607	13.5297
12.0169	12.0077	13.4173	11.2753	13.5393
12.0202	12.0079	13.4295	11.2757	13.5513
12.0205	12.0094	13.4673	11.2925	13.5515
12.0231	12.0095	13.4846	11.2958	13.5527
12.0233	12.0096	13.493	11.3015	13.5561
12.0239	12.0097	13.5167	11.3027	13.5636
12.0251	12.0099	13.5223	11.3029	13.5724
12.0268	12.0101	13.5564	11.3105	13.5754
12.028	12.0101	13.5648	11.3122	13.5911
12.0284	12.0102	13.5734	11.3292	13.5937
12.0291	12.0104	13.6164	11.3394	13.5991
12.0308	12.0105	13.6208	11.3451	13.6007
12.0309	12.0107	13.6264	11.3545	13.6218
12.031	12.0107	13.6421	11.3589	13.6299
12.0324	12.0109	13.6423	11.3622	13.6347
12.0327	12.011	13.6651	11.3651	13.6366
12.0329	12.011	13.67	11.3651	13.639
12.0365	12.0111	13.6791	11.3725	13.6475
12.0375	12.0111		11.377	13.6543
12.0378	12.0112		11.3878	13.6547
12.0413	12.0112		11.3883	13.6579
12.0424	12.0113		11.3891	13.6597
12.0431	12.0116		11.4064	13.6632
12.0448	12.0116		11.4083	13.6652
12.0458	12.0118		11.4107	13.6677
12.0462	12.0118		11.4136	13.6709
12.0468	12.0121		11.438	13.6796
12.0477	12.0121		11.454	13.6854
12.0488	12.0121		11.4647	13.6903
12.051	12.0121		11.4736	13.6933
12.0513	12.0121		11.4851	13.6949
12.0533	12.0121		11.4924	13.6973
12.0546	12.0121		11.5014	13.6992
12.057	12.0121		11.5089	13.6995
12.0591	12.0121		11.509	13.7018
12.0592	12.0121		11.509	13.7062
12.0645	12.0121		11.5116	13.7087
12.0646	12.0121		11.5202	13.7111
12.0667	12.0121		11.5344	13.7232
12.0706	12.0121		11.5392	13.7326
12.0715	12.0121		11.5616	13.7352
12.0723	12.0121		11.5773	13.7512
12.0743	12.0121		11.5776	13.7559
12.078	12.0121		11.58	13.7621
12.078	12.0121		11.5838	13.7663
12.0791	12.0121		11.5864	13.7708
12.0817	12.0121		11.6004	13.7719
12.0822	12.0121		11.6013	13.7726
12.0836	12.0121		11.6288	13.7768
12.084	12.0121		11.6379	13.7802
12.0841	12.0121		11.6409	13.7838
12.0896	12.0121		11.65	13.7846
12.0902	12.0121		11.6575	13.7848
12.0918	12.0121		11.6676	13.7869
12.0972	12.0121		11.6711	13.8083
12.0981	12.0121		11.6722	13.8343
12.0992	12.0121		11.6728	13.8395
12.1061	12.0121		11.6823	13.8427
12.1065	12.0121		11.695	13.8544
12.1085	12.0121		11.7138	13.8545
12.1128	12.0121		11.7722	13.8553
12.1203	12.0121		11.7753	13.8615
12.1206	12.0121		11.7795	13.8662
12.122	12.0121		11.791	13.8743
12.131	12.0121		11.7933	13.8819
12.136	12.0121		11.8025	13.8934
12.1365	12.0121		11.8141	13.8954
12.1365	12.0121		11.824	13.8972
12.1408	12.0121		11.8454	13.8972
12.1424	12.0121		11.8551	13.9093
12.1429	12.0121		11.8712	13.9147
12.1541	12.0121		11.873	13.9176
12.1619	12.0121		11.8837	13.9182
12.1624	12.0121		11.8838	13.9246
12.1637	12.0121		11.8845	13.9296
12.167	12.0121		11.8886	13.9401
12.1681	12.0121		11.8956	13.9407
12.1804	12.0121		11.8969	13.9673
12.1828	12.0121		11.9161	13.968
12.1907	12.0121		11.9253	13.9717
12.1933	12.0121		11.9291	13.9721
12.1946	12.0121		11.9294	13.9722
12.196	12.0121		11.9302	13.9723
12.2081	12.0121		11.9314	13.9723
12.2122	12.0121		11.9326	13.9723
12.2299	12.0121		11.9406	13.9723
12.2479	12.0121		11.9483	13.9724
12.2495	12.0121		11.9499	13.9734
12.2559	12.0121		11.951	13.9735
12.264	12.0121		11.9616	13.9738
12.276	12.0121		11.9666	13.974
12.2945	12.0121		11.9684	13.9742
12.3074	12.0121		11.97	13.9753
12.3143	12.0121		11.9718	13.9756
12.3147	12.0121		11.9738	13.9756
12.3261	12.0121		11.9758	13.976
12.334	12.0121		11.9761	13.9761
12.3439	12.0121		11.9782	13.9762
12.3586	12.0121		11.9785	13.9794
12.3653	12.0121		11.9828	13.9817
12.3694	12.0121		11.9854	13.9839
12.3735	12.0121		11.9858	13.9851
12.3745	12.0121		11.9862	13.987
12.3863	12.0121		11.9874	13.9954
12.387	12.0121		11.9883	13.9971
12.4049	12.0121		11.9885	13.9977
12.4263	12.0121		11.9926	14.0091
12.45	12.0121		11.9978	14.0104
12.4673	12.0121		11.9982	14.011
12.4936	12.0121		11.9997	14.0142
12.4968	12.0121		12	14.0142
12.5021	12.0121		12.0003	14.0251
12.5097	12.0121		12.0014	14.0261
12.5137	12.0121		12.0022	14.0306
12.5183	12.0121		12.0038	14.0354
12.52	12.0121		12.0068	14.0357
12.5206	12.0121		12.007	14.0371
12.5287	12.0121		12.0099	14.0381
12.5322	12.0121		12.0118	14.041
12.5336	12.0121		12.0129	14.0432
12.5368	12.0121		12.0142	14.046
12.5386	12.0121		12.0162	14.0482
12.5398	12.0121		12.0193	14.0501
12.541	12.0121		12.0199	14.0501
12.5419	12.0121		12.0275	14.0523
12.5483	12.0121		12.0278	14.0527
12.5517	12.0121		12.0283	14.0558
12.5627	12.0121		12.0286	14.0588
12.5674	12.0121		12.029	14.0603
12.5821	12.0121		12.0305	14.0611
12.584	12.0121		12.0319	14.067
12.5892	12.0121		12.0322	14.069
12.6001	12.0121		12.034	14.0693
12.6036	12.0121		12.035	14.0708
12.6041	12.0121		12.0384	14.0712
12.6068	12.0121		12.0427	14.0724
12.607	12.0121		12.0442	14.0741
12.6219	12.0121		12.057	14.0742
12.6457	12.0121		12.0576	14.0752
12.6546	12.0121		12.0577	14.078
12.6592	12.0121		12.0585	14.0824
12.6707	12.0121		12.0587	14.0845
12.6736	12.0121		12.0608	14.092
12.6768	12.0121		12.0622	14.1009
12.6816	12.0121		12.0636	14.1045
12.6867	12.0121		12.0654	14.105
12.6938	12.0121		12.0667	14.1102
12.7018	12.0121		12.0682	14.113
12.7094	12.0121		12.0686	14.1139
12.7333	12.0121		12.0695	14.1149
12.7538	12.0121		12.0704	14.1158
12.7567	12.0121		12.071	14.1205
12.762	12.0121		12.072	14.124
12.7659	12.0121		12.0736	14.1257
12.7754	12.0121		12.0756	14.1274
12.7793	12.0121		12.0776	14.1304
12.7839	12.0121		12.0798	14.1342
12.784	12.0121		12.0813	14.1407
12.802	12.0121		12.0842	14.146
12.8125	12.0121		12.091	14.1576
12.8293	12.0121		12.0911	14.16
12.8478	12.0121		12.0969	14.1615
12.8586	12.0121		12.1033	14.1683
12.8641	12.0121		12.1058	14.1703
12.8662	12.0121		12.1128	14.1784
12.8772	12.0121		12.117	14.1887
12.8773	12.0121		12.1296	14.1941
12.8803	12.0121		12.1334	14.2066
12.8814	12.0121		12.1371	14.2101
12.8911	12.0121		12.1436	14.2183
12.8914	12.0121		12.1644	14.2199
12.9045	12.0121		12.1707	14.2486
12.9156	12.0121		12.1825	14.2563
12.9216	12.0121		12.2056	14.2617
12.9285	12.0121		12.2059	14.2699
12.9289	12.0121		12.2467	14.2844
12.9315	12.0121		12.2468
12.9337	12.0121		12.2477
12.9343	12.0121		12.2747
12.9468	12.0121		12.2892
12.9497	12.0121		12.2934
12.9522	12.0121		12.2936
12.9572	12.0121		12.2969
12.9591	12.0121		12.297
12.9595	12.0121		12.3062
12.9598	12.0121		12.3098
12.9679	12.0121		12.3225
12.9731	12.0121		12.3255
12.9741	12.0121		12.3866
12.9753	12.0121		12.4005
12.9778	12.0121		12.4111
12.9788	12.0121		12.4173
12.9788	12.0121		12.4413
12.9804	12.0121		12.47
12.9809	12.0121		12.4721
12.985	12.0121		12.5017
12.9854	12.0121		12.5545
12.9891	12.0121		12.567
12.9904	12.0121		12.5869
12.9905	12.0121		12.6064
12.9928	12.0121		12.6108
12.9977	12.0121		12.6342
13.0004	12.0121		12.6467
13.0012	12.0121		12.7001
13.0015	12.0121		12.7203
13.0022	12.0121		12.7664
13.0031	12.0121		12.7998
13.0077	12.0121		12.8219
13.0109	12.0121		12.855
13.013	12.0121		12.87
13.0144	12.0121		12.8731
13.0178	12.0121		12.8851
13.0212	12.0121		13.0267
13.0219	12.0121
13.025	12.0121
13.0288	12.0121
13.0288	12.0121
13.0333	12.0121
13.0389	12.0121
13.0401	12.0121
13.0412	12.0121
13.0474	12.0121
13.0506	12.0121
13.0527	12.0121
13.0585	12.0121
13.0593	12.0121
13.0633	12.0121
13.0645	12.0121
13.0654	12.0121
13.0667	12.0121
13.0681	12.0121
13.0689	12.0121
13.0721	12.0121
13.0733	12.0121
13.0741	12.0121
13.0796	12.0121
13.0804	12.0121
13.0805	12.0121
13.0892	12.0121
13.0915	12.0121
13.092	12.0121
13.092	12.0121
13.092	12.0121
13.092	12.0121
13.092	12.0121
13.0922	12.0121
13.0928	12.0121
13.0975	12.0121
13.0987	12.0121
13.1003	12.0121
13.1019	12.0121
13.1044	12.0121
13.107	12.0121
13.1093	12.0121
13.1119	12.0121
13.113	12.0121
13.1135	12.0121
13.1176	12.0121
13.1182	12.0121
13.1192	12.0121
13.1199	12.0121
13.1204	12.0121
13.1246	12.0121
13.1306	12.0121
13.1328	12.0121
13.1347	12.0121
13.1361	12.0121
13.1377	12.0121
13.1387	12.0121
13.143	12.0121
13.1431	12.0121
13.1448	12.0121
13.1502	12.0123
13.152	12.0123
13.1524	12.0124
13.1544	12.0125
13.155	12.0125
13.1651	12.0125
13.1699	12.0129
13.1709	12.0129
13.1723	12.0131
13.1734	12.0132
13.1744	12.0132
13.1748	12.0133
13.1783	12.0134
13.1808	12.0135
13.1817	12.0135
13.1842	12.0135
13.1872	12.0135
13.1897	12.0136
13.1902	12.0136
13.1908	12.0137
13.2006	12.0137
13.2014	12.0139
13.2024	12.0139
13.2042	12.0141
13.2044	12.0143
13.2088	12.0148
13.2129	12.0149
13.2156	12.0154
13.2166	12.0154
13.221	12.0156
13.2233	12.0158
13.2269	12.0159
13.2336	12.0159
13.238	12.016
13.2382	12.016
13.2399	12.016
13.2454	12.0165
13.2491	12.0165
13.2589	12.0166
13.2666	12.0167
13.2666	12.0167
13.2689	12.0168
13.2735	12.0168
13.2738	12.0168
13.2786	12.0169
13.3037	12.0171
13.3052	12.0173
13.3094	12.0173
13.3174	12.0174
13.3303	12.0175
13.3344	12.0175
13.3353	12.0176
13.347	12.018
13.3472	12.018
13.3479	12.0181
13.351	12.0182
13.351	12.0182
13.3511	12.0182
13.3733	12.0183
13.3829	12.0184
13.3849	12.0184
13.4047	12.0184
13.417	12.0184
13.4203	12.0188
13.4321	12.0189
13.4393	12.0189
13.4429	12.019
13.4454	12.0192
13.4495	12.0192
13.4595	12.0194
13.4633	12.0194
13.4658	12.0195
13.4763	12.0196
13.4883	12.0197
13.4906	12.0198
13.4933	12.0198
13.4996	12.0198
13.5202	12.0198
13.538	12.0199
13.5508	12.0199
13.553	12.02
13.5594	12.0201
13.5627	12.0201
13.5663	12.0201
13.5902	12.0202
13.5994	12.0203
13.6078	12.0204
13.614	12.0204
13.6288	12.0205
13.631	12.0205
13.6311	12.0205
13.6328	12.0205
13.6467	12.0206
13.6473	12.0206
13.6636	12.0206
13.6739	12.0207
13.6825	12.0208
13.6895	12.0209
13.6941	12.021
13.7024	12.021
13.7063	12.021
13.7244	12.0211
13.7309	12.0211
13.7351	12.0211
13.7469	12.0212
13.7488	12.0212
13.7523	12.0213
13.7571	12.0213
13.761	12.0213
13.7627	12.0215
13.763	12.0215
13.7639	12.0215
13.768	12.0215
13.7725	12.0216
13.7743	12.0216
13.8126	12.0218
13.9239	12.0218
	12.0219
	12.022
	12.022
	12.0221
	12.0221
	12.0222
	12.0222
	12.0224
	12.0224
	12.0224
	12.0225
	12.0226
	12.0226
	12.0227
	12.0227
	12.0227
	12.0227
	12.0227
	12.0228
	12.0228
	12.0228
	12.0228
	12.0229
	12.0229
	12.023
	12.023
	12.0231
	12.0232
	12.0232
	12.0233
	12.0233
	12.0234
	12.0235
	12.0235
	12.0235
	12.0236
	12.0236
	12.0239
	12.0239
	12.024
	12.0241
	12.0242
	12.0243
	12.0243
	12.0243
	12.0245
	12.0245
	12.0246
	12.0246
	12.0248
	12.0251
	12.0252
	12.0253
	12.0254
	12.0254
	12.0255
	12.0255
	12.0255
	12.0257
	12.0257
	12.0258
	12.0258
	12.0258
	12.0259
	12.0261
	12.0264
	12.0268
	12.0268
	12.0268
	12.0268
	12.0269
	12.027
	12.027
	12.0271
	12.0273
	12.0274
	12.0276
	12.0276
	12.0278
	12.0278
	12.0279
	12.0281
	12.0281
	12.0281
	12.0281
	12.0282
	12.0283
	12.0284
	12.0284
	12.0287
	12.0287
	12.0289
	12.0289
	12.029
	12.0291
	12.0291
	12.0291
	12.0292
	12.0293
	12.0295
	12.0295
	12.0296
	12.0296
	12.0297
	12.0297
	12.0297
	12.0298
	12.0298
	12.0298
	12.0299
	12.0299
	12.0299
	12.0299
	12.03
	12.03
	12.03
	12.03
	12.0301
	12.0301
	12.0301
	12.0301
	12.0302
	12.0303
	12.0303
	12.0304
	12.0305
	12.0305
	12.0305
	12.0306
	12.0306
	12.0306
	12.0306
	12.0307
	12.0308
	12.0309
	12.031
	12.031
	12.031
	12.0311
	12.0312
	12.0312
	12.0312
	12.0312
	12.0313
	12.0316
	12.0319
	12.0319
	12.0319
	12.0319
	12.032
	12.032
	12.032
	12.032
	12.0321
	12.0322
	12.0323
	12.0325
	12.0325
	12.0326
	12.0326
	12.0328
	12.033
	12.033
	12.033
	12.0331
	12.0331
	12.0332
	12.0332
	12.0333
	12.0334
	12.0336
	12.0336
	12.0337
	12.0337
	12.0338
	12.0341
	12.0343
	12.0343
	12.0343
	12.0344
	12.0344
	12.0348
	12.0349
	12.0349
	12.035
	12.035
	12.0356
	12.0356
	12.0356
	12.0358
	12.0358
	12.036
	12.0361
	12.0361
	12.0362
	12.0362
	12.0362
	12.0363
	12.0363
	12.0363
	12.0363
	12.0364
	12.0364
	12.0364
	12.0364
	12.0366
	12.0366
	12.0369
	12.0369
	12.037
	12.0372
	12.0372
	12.0372
	12.0372
	12.0372
	12.0373
	12.0373
	12.0373
	12.0373
	12.0373
	12.0373
	12.0374
	12.0376
	12.0376
	12.0376
	12.0377
	12.0379
	12.038
	12.0382
	12.0382
	12.0384
	12.0384
	12.0385
	12.0387
	12.0387
	12.0387
	12.0388
	12.0389
	12.0389
	12.0389
	12.039
	12.039
	12.0392
	12.0393
	12.0395
	12.0396
	12.0398
	12.0399
	12.04
	12.0402
	12.0403
	12.0403
	12.0404
	12.0404
	12.0406
	12.0406
	12.0409
	12.041
	12.0411
	12.0412
	12.0412
	12.0413
	12.0413
	12.0416
	12.042
	12.0424
	12.0425
	12.0427
	12.0432
	12.0433
	12.0433
	12.0433
	12.0434
	12.044
	12.0443
	12.0445
	12.0445
	12.0445
	12.0446
	12.0447
	12.0447
	12.0461
	12.0466
	12.0467
	12.0467
	12.0467
	12.0468
	12.0469
	12.047
	12.0473
	12.0474
	12.0474
	12.0474
	12.0479
	12.0479
	12.0484
	12.049
	12.0491
	12.0497
	12.05
	12.0503
	12.0509
	12.0515
	12.0515
	12.0516
	12.0521
	12.0523
	12.0527
	12.053
	12.0531
	12.0532
	12.0542
	12.0543
	12.0544
	12.0548
	12.0549
	12.0559
	12.0562
	12.0564
	12.0574
	12.0579
	12.0582
	12.0586
	12.0593
	12.0603
	12.0608
	12.0641
	12.0645
	12.0656
	12.0658
	12.0659
	12.0685
	12.0716
	12.0781
	12.0782
	12.0815
	12.0819
	12.0821
	12.0827
	12.0844
	12.0844
	12.0874
	12.0881
	12.0896
	12.0907
	12.0939
	12.0948
	12.0957
	12.0982
	12.1008
	12.101
	12.103
	12.1051
	12.1084
	12.1134
	12.1135
	12.1143
	12.1146
	12.1203
	12.1218
	12.1344
	12.1397
	12.142
	12.1476
	12.1623
	12.1662
	12.1708
	12.1756
	12.1839
	12.1885
	12.1889
	12.1971
	12.199
	12.2008
	12.2019
	12.2156
	12.2269
	12.2296
	12.2346
	12.2432
	12.2592
	12.2659
	12.2788
	12.2852
	12.2912
	12.2982
	12.3073
	12.3103
	12.3135
	12.3144
	12.3148
	12.3187
	12.3257
	12.3494
	12.3539
	12.3594
	12.3815
	12.391
	12.3963
	12.3984
	12.4081
	12.4088
	12.4121
	12.418
	12.4187
	12.419
	12.4425
	12.446
	12.4556
	12.4564
	12.467
	12.4717
	12.488
	12.4889
	12.4901
	12.5046
	12.5263
	12.5306
	12.5314
	12.5407
	12.5417
	12.5475
	12.557
	12.5753
	12.5768
	12.5973
	12.5985
	12.6008
	12.6054
	12.6186
	12.6333
	12.6431
	12.6445
	12.6457
	12.6577
	12.6762
	12.6845
	12.6955
	12.6983
	12.7081
	12.7262
	12.7301
	12.7337
	12.7364
	12.7396
	12.7437
	12.7586
	12.7631
	12.7663
	12.7697
	12.7939
	12.7967
	12.8019
	12.8177
	12.8179
	12.8252
	12.8253
	12.8326
	12.8395
	12.8544
	12.8686
	12.8701
	12.8734
	12.8743
	12.875
	12.8779
	12.8783
	12.8829
	12.8834
	12.8882
	12.8913
	12.8936
	12.8952
	12.8977
	12.8984
	12.8988
	12.8994
	12.9035
	12.9077
	12.9082
	12.9112
	12.9124
	12.9206
	12.9253
	12.9262
	12.927
	12.9285
	12.929
	12.9298
	12.9342
	12.9373
	12.9457
	12.9463
	12.9518
	12.9532
	12.9533
	12.9539
	12.9549
	12.955
	12.9561
	12.9588
	12.9589
	12.9623
	12.9646
	12.9649
	12.9655
	12.966
	12.987
	12.9919
	12.9954
	13.0117
	13.0917
	13.151
	13.3567

## Sheet: Fig2.F
Fig2.F	Activity phase
WTSI	HMGU	TCP	ICS	RBRC				WTSI	HMGU	TCP	ICS	RBRC
13.1347	11.0125	10.3875	11.7952	13.3497			Mean	14.669	13.5929	14.9906	13.854	15.0435
13.3001	11.087	10.9064	12.321	13.3725			SD	0.654833	0.650895	1.61025	0.962739	0.988327
13.3239	11.1119	11.3791	12.3826	13.4142
13.3362	11.1554	11.4421	12.4012	13.4536
13.402	11.2765	11.5715	12.4187	13.4704
13.4526	11.5862	12.2283	12.4271	13.4833
13.4566	11.7083	12.3039	12.4385	13.5075
13.4712	11.7442	12.3796	12.4768	13.5081
13.4816	11.879	12.9293	12.4835	13.5099
13.4918	11.9483	12.9311	12.5282	13.5113
13.4952	11.9912	13.0879	12.5791	13.5161
13.5058	12.063	13.1638	12.6216	13.5203
13.5367	12.1005	13.1717	12.6287	13.5397
13.5409	12.1664	13.4352	12.6456	13.5458
13.5552	12.2011	13.4979	12.6728	13.546
13.5556	12.2234	13.5683	12.6901	13.5505
13.5566	12.2544	13.5768	12.6928	13.5549
13.5611	12.2849	13.597	12.6978	13.5612
13.5645	12.3	13.7217	12.7193	13.589
13.5699	12.3227	13.7375	12.7271	13.6039
13.5814	12.3302	13.7556	12.7294	13.6249
13.6139	12.4	13.9474	12.751	13.6411
13.6335	12.4099	13.9501	12.7514	13.6461
13.6729	12.4932	13.9986	12.7653	13.649
13.6746	12.4981	14.0228	12.7656	13.7133
13.6819	12.5027	14.0823	12.7683	13.7338
13.7168	12.519	14.0863	12.8252	13.7359
13.7185	12.5337	14.1231	12.8324	13.7499
13.7228	12.5443	14.1319	12.8334	13.775
13.7232	12.5496	14.1506	12.834	13.7918
13.7248	12.5519	14.1551	12.8443	13.8099
13.7303	12.58	14.178	12.8468	13.8207
13.7418	12.5984	14.2181	12.8506	13.8229
13.7458	12.6145	14.2722	12.8649	13.8585
13.7465	12.6237	14.287	12.8804	13.8702
13.7588	12.6265	14.3045	12.8823	13.884
13.7692	12.6571	14.3155	12.8823	13.9248
13.785	12.6579	14.3191	12.8983	13.951
13.7918	12.6618	14.3208	12.9062	13.9538
13.8351	12.6625	14.3651	12.9086	13.9747
13.8371	12.6653	14.4028	12.9243	13.9763
13.8389	12.6737	14.4711	12.943	13.9797
13.8529	12.677	14.4941	12.9464	13.9865
13.8697	12.6796	14.6514	12.9579	13.9879
13.8727	12.6851	14.6602	12.96	13.996
13.8759	12.6901	14.7533	12.9689	14.008
13.876	12.7079	14.7534	12.9755	14.0139
13.8823	12.7144	14.7949	12.9795	14.0187
13.8842	12.7319	14.8108	12.9808	14.0305
13.8932	12.7325	14.8778	12.989	14.0321
13.91	12.7497	14.8895	12.9948	14.0633
13.9218	12.7525	14.8941	13.0007	14.073
13.9326	12.7627	14.9116	13.0115	14.0739
13.9338	12.7629	14.9119	13.032	14.0785
13.9349	12.7813	14.9267	13.032	14.0983
13.9468	12.7846	14.9591	13.0326	14.1006
13.9508	12.7858	14.9646	13.0471	14.1182
13.9521	12.797	14.9731	13.0548	14.1225
13.9611	12.8058	14.9871	13.0655	14.1257
13.9693	12.8185	14.9977	13.0721	14.1284
13.9738	12.8189	15.0082	13.0732	14.1362
13.9898	12.8314	15.0268	13.0807	14.1543
13.99	12.8335	15.0499	13.0863	14.1572
13.9982	12.8362	15.0517	13.1067	14.1772
14.003	12.8439	15.0576	13.1235	14.1812
14.0104	12.8488	15.0651	13.1241	14.2089
14.0159	12.849	15.0861	13.1277	14.2089
14.0166	12.8559	15.0918	13.1336	14.2158
14.0355	12.8702	15.1042	13.1357	14.2165
14.0411	12.873	15.173	13.1396	14.2573
14.0436	12.878	15.1859	13.1414	14.2671
14.0446	12.8786	15.252	13.142	14.2681
14.0501	12.882	15.2552	13.1488	14.276
14.0564	12.8843	15.3295	13.1526	14.3054
14.0588	12.8849	15.3509	13.1626	14.3125
14.0608	12.8876	15.3683	13.1646	14.3331
14.0614	12.8895	15.3783	13.1715	14.3565
14.0673	12.8902	15.388	13.186	14.37
14.0687	12.8912	15.4144	13.1883	14.3814
14.0732	12.8915	15.416	13.1893	14.384
14.0781	12.8918	15.4337	13.1904	14.399
14.0787	12.8927	15.5123	13.1913	14.4138
14.0815	12.8941	15.5129	13.1946	14.4234
14.0862	12.8966	15.5445	13.2023	14.4276
14.0882	12.9027	15.5624	13.2112	14.4293
14.1006	12.9102	15.6113	13.2176	14.4301
14.1061	12.9125	15.6303	13.2344	14.4376
14.1083	12.9147	15.635	13.2349	14.4386
14.113	12.9163	15.6526	13.2445	14.4472
14.1158	12.9207	15.6618	13.2472	14.4667
14.122	12.921	15.6842	13.2572	14.4694
14.1234	12.9226	15.7436	13.2629	14.4716
14.1331	12.9254	15.8068	13.266	14.4762
14.151	12.9263	15.8284	13.2672	14.48
14.1537	12.9356	15.8717	13.2692	14.4994
14.1558	12.9407	15.9229	13.2694	14.5226
14.1624	12.9554	15.9253	13.271	14.5264
14.1705	12.9605	15.9383	13.2795	14.5562
14.1782	12.9632	16.2112	13.2838	14.5596
14.1784	12.9737	16.2153	13.2866	14.578
14.1813	12.9812	16.2273	13.2885	14.5957
14.1874	12.9831	16.319	13.298	14.5959
14.1891	12.9873	16.3877	13.3076	14.602
14.1907	12.9888	16.4567	13.3082	14.6101
14.1933	12.9927	16.5541	13.3241	14.6213
14.1942	12.9927	16.5602	13.3269	14.625
14.1972	12.9953	16.5796	13.3279	14.6255
14.1987	12.9985	16.5997	13.3297	14.634
14.2023	12.9989	16.9175	13.3342	14.6423
14.2042	13.0002	17.1849	13.3351	14.648
14.2053	13.002	17.2133	13.3577	14.6569
14.2097	13.0038	17.5893	13.36	14.6673
14.2101	13.0078	17.7397	13.3638	14.672
14.2113	13.0085	18.504	13.3721	14.6826
14.2212	13.0091	18.6861	13.3727	14.6869
14.2228	13.0108	18.8617	13.3782	14.6948
14.2228	13.0186	19.2549	13.3784	14.7078
14.225	13.0229	19.4462	13.3793	14.7236
14.2331	13.0243	19.7617	13.3892	14.7352
14.2431	13.0243		13.3959	14.7455
14.2467	13.0286		13.3964	14.749
14.2472	13.0287		13.4032	14.7513
14.2474	13.0291		13.4052	14.7703
14.2481	13.0303		13.4082	14.7715
14.254	13.0389		13.4136	14.7719
14.2575	13.0429		13.4293	14.794
14.2597	13.0495		13.4394	14.799
14.2602	13.0568		13.4428	14.8142
14.2626	13.057		13.4504	14.8201
14.2638	13.0591		13.4887	14.8498
14.2647	13.0599		13.5009	14.8563
14.2656	13.062		13.5071	14.8618
14.2682	13.0631		13.519	14.8665
14.2706	13.0631		13.5211	14.8706
14.2709	13.0654		13.5238	14.8718
14.2759	13.0691		13.5247	14.8789
14.2778	13.0701		13.541	14.8832
14.278	13.0755		13.5424	14.9124
14.2787	13.0764		13.5445	14.9183
14.2806	13.0798		13.5478	14.9325
14.2983	13.0838		13.5574	14.9445
14.3008	13.085		13.5578	14.9694
14.3021	13.0858		13.5591	15.0218
14.3047	13.0868		13.5615	15.0289
14.3069	13.0876		13.566	15.0308
14.3085	13.089		13.5712	15.0338
14.3116	13.0948		13.5726	15.0677
14.3129	13.0961		13.5749	15.0817
14.3155	13.0962		13.5788	15.0843
14.3209	13.0975		13.5834	15.0965
14.3227	13.1003		13.5929	15.1088
14.3396	13.1003		13.5976	15.1244
14.3409	13.1007		13.604	15.1427
14.3419	13.1017		13.6326	15.1922
14.3421	13.1045		13.6385	15.1924
14.3435	13.1052		13.6386	15.2026
14.3459	13.1066		13.6415	15.2129
14.3509	13.1075		13.6456	15.2239
14.3525	13.1078		13.6492	15.2261
14.3563	13.1097		13.6662	15.2352
14.3621	13.1103		13.6679	15.2445
14.3622	13.1104		13.6708	15.2445
14.3709	13.1116		13.6761	15.2506
14.3715	13.1175		13.677	15.2815
14.3715	13.119		13.6777	15.2901
14.374	13.1214		13.6937	15.2936
14.3742	13.1224		13.6957	15.2985
14.3806	13.1234		13.7044	15.3176
14.3808	13.1245		13.7057	15.3238
14.3833	13.1273		13.7063	15.3272
14.3846	13.1274		13.7123	15.3378
14.3861	13.1277		13.716	15.3452
14.3904	13.1277		13.7252	15.3488
14.391	13.1281		13.7298	15.3492
14.3926	13.1283		13.7361	15.3623
14.3956	13.1291		13.7398	15.3632
14.4083	13.1304		13.74	15.3812
14.4099	13.1305		13.7443	15.392
14.4157	13.1312		13.7451	15.4093
14.4163	13.1316		13.7602	15.4202
14.4188	13.1324		13.7686	15.427
14.4189	13.1343		13.7779	15.4338
14.4201	13.136		13.7782	15.4447
14.4264	13.1369		13.7785	15.4452
14.4271	13.1371		13.7863	15.4495
14.4433	13.1374		13.7994	15.4759
14.4477	13.1384		13.8113	15.4838
14.4503	13.1408		13.8157	15.4965
14.452	13.1413		13.8186	15.5093
14.4524	13.1415		13.8239	15.5161
14.4585	13.1445		13.8285	15.5267
14.4612	13.1456		13.8309	15.5515
14.4619	13.1489		13.8324	15.5533
14.4633	13.1489		13.8359	15.5706
14.4644	13.1489		13.8395	15.5775
14.4708	13.1489		13.8438	15.5898
14.4742	13.1489		13.844	15.5941
14.4812	13.1489		13.8443	15.6164
14.4827	13.1489		13.8542	15.6305
14.483	13.1489		13.8685	15.6387
14.4831	13.1489		13.8718	15.6445
14.4836	13.1489		13.8758	15.6601
14.4908	13.1492		13.881	15.6613
14.4916	13.1494		13.883	15.6813
14.4917	13.1533		13.8878	15.6931
14.4921	13.1545		13.8895	15.7141
14.4933	13.1547		13.8936	15.7251
14.494	13.155		13.8938	15.7521
14.4947	13.1559		13.9053	15.7557
14.4947	13.156		13.9141	15.7703
14.4974	13.156		13.9174	15.7737
14.4975	13.156		13.9209	15.7831
14.498	13.1586		13.9269	15.7872
14.4991	13.159		13.9284	15.8195
14.5023	13.1601		13.9289	15.8234
14.5061	13.1605		13.9353	15.8411
14.5068	13.1608		13.9359	15.8644
14.5136	13.162		13.9487	15.8652
14.5171	13.1621		13.9498	15.8795
14.5237	13.1628		13.9515	15.9124
14.5342	13.164		13.953	15.9536
14.5348	13.1642		13.9546	15.9807
14.537	13.1645		13.9596	15.9887
14.5423	13.1675		13.9604	15.9976
14.5493	13.1675		13.9613	15.9979
14.56	13.1681		13.968	15.9989
14.5652	13.1682		13.9762	16.0025
14.5655	13.1685		13.9764	16.0238
14.569	13.1687		13.9788	16.0345
14.5728	13.1689		14.5006	16.0374
14.5733	13.17		14.5187	16.0491
14.5756	13.1705		14.5235	16.0497
14.5762	13.1708		14.5454	16.0963
14.5767	13.1724		14.5454	16.106
14.5845	13.1731		14.5524	16.1393
14.5926	13.1733		14.5793	16.1498
14.596	13.1743		14.5841	16.2196
14.5978	13.1746		14.5846	16.2512
14.6006	13.1751		14.5889	16.2675
14.6056	13.1751		14.6234	16.2737
14.608	13.1751		14.6362	16.3147
14.6124	13.1756		14.6374	16.324
14.6136	13.1757		14.646	16.3256
14.6161	13.1758		14.6626	16.3709
14.6172	13.1764		14.6637	16.3793
14.6172	13.1767		14.6779	16.3888
14.6229	13.1775		14.6825	16.4189
14.6246	13.1775		14.6876	16.4209
14.6284	13.1791		14.6945	16.4676
14.6292	13.1802		14.7025	16.4728
14.6317	13.1802		14.707	16.4745
14.6336	13.1808		14.7347	16.4779
14.6377	13.183		14.7389	16.4908
14.6389	13.1836		14.7444	16.5238
14.6429	13.1843		14.7487	16.5747
14.6433	13.1862		14.7512	16.5806
14.6444	13.1866		14.7561	16.5855
14.6477	13.1889		14.7696	16.6279
14.649	13.1889		14.7726	16.6685
14.6557	13.1894		14.8049	16.708
14.6571	13.1914		14.8613	16.7612
14.6594	13.1918		14.8826	16.7688
14.661	13.1919		14.8909	16.7948
14.662	13.1931		14.8944	16.8376
14.6709	13.1936		14.9023	16.8636
14.6711	13.1939		14.9189	16.9939
14.6735	13.1945		14.9478	17.0426
14.6762	13.1959		14.9609	17.0745
14.6785	13.1966		14.973	17.0831
14.6793	13.1993		15.0007	17.0903
14.6842	13.1997		15.0023	17.104
14.691	13.2005		15.0106	17.1144
14.6946	13.2036		15.029	17.1188
14.7051	13.2049		15.053	17.1485
14.708	13.2057		15.056	17.1697
14.711	13.2062		15.0906	17.2594
14.7111	13.2066		15.1001	17.2911
14.7167	13.2075		15.12
14.7222	13.2079		15.1254
14.7301	13.2097		15.1463
14.7342	13.2103		15.1477
14.7464	13.2104		15.2076
14.7468	13.211		15.2283
14.7547	13.2119		15.2446
14.7571	13.2127		15.2835
14.7579	13.2136		15.3101
14.7579	13.2145		15.3313
14.7648	13.2152		15.3631
14.7658	13.2172		15.3837
14.7667	13.2221		15.4206
14.7701	13.2226		15.4505
14.7713	13.2259		15.4624
14.7726	13.2263		15.4669
14.7734	13.2263		15.5329
14.7742	13.2269		15.595
14.7768	13.2278		15.6048
14.7813	13.2286		15.6148
14.7818	13.2288		15.6193
14.7826	13.2291		15.6199
14.7836	13.2299		15.7267
14.7857	13.2306		15.8047
14.7937	13.2309		15.8543
14.7976	13.2309		15.9273
14.8026	13.2313		16.009
14.8029	13.2316		16.1843
14.8067	13.2323		16.2668
14.8078	13.2339		16.4028
14.8091	13.2344		16.4076
14.8127	13.2349		16.4926
14.8147	13.2361		16.6435
14.8177	13.2381		16.6655
14.8179	13.2394		16.786
14.8188	13.2416		16.8695
14.8254	13.242		17.31
14.8272	13.2421
14.8278	13.243
14.8514	13.2456
14.856	13.2457
14.8561	13.2473
14.8567	13.2473
14.8574	13.2473
14.865	13.2483
14.8663	13.2485
14.8692	13.2487
14.8704	13.2498
14.8713	13.2528
14.8726	13.253
14.8736	13.2533
14.8753	13.2533
14.8851	13.2545
14.8915	13.2553
14.8925	13.2558
14.8945	13.256
14.9023	13.2574
14.9025	13.2576
14.9071	13.2581
14.9114	13.2598
14.9183	13.2629
14.9197	13.2633
14.9259	13.2675
14.9308	13.2676
14.9323	13.2692
14.9484	13.273
14.9506	13.2738
14.9518	13.2746
14.9533	13.2753
14.9557	13.2757
14.9616	13.2776
14.9618	13.2776
14.9644	13.2782
14.9649	13.2789
14.9668	13.2794
14.9673	13.2799
14.9688	13.2804
14.9739	13.2808
14.9748	13.2814
14.9749	13.2838
14.9791	13.2859
14.9818	13.2864
14.9893	13.2865
14.991	13.2879
14.9922	13.2883
14.9994	13.29
15.0012	13.2905
15.0022	13.291
15.0027	13.2912
15.0035	13.2919
15.006	13.2933
15.0241	13.2938
15.0257	13.2944
15.0304	13.2959
15.0407	13.2968
15.0415	13.2972
15.0479	13.2978
15.0482	13.2994
15.0517	13.2997
15.0558	13.2998
15.0808	13.3003
15.0899	13.3005
15.1017	13.3013
15.1028	13.3014
15.1053	13.3016
15.1053	13.3017
15.1058	13.3023
15.1094	13.3026
15.1119	13.3029
15.1143	13.3031
15.1146	13.3034
15.115	13.304
15.129	13.3044
15.132	13.3046
15.1387	13.3053
15.1493	13.3055
15.1518	13.3056
15.1597	13.3061
15.1619	13.3063
15.178	13.3068
15.1801	13.3068
15.1843	13.3073
15.1844	13.3077
15.1902	13.3084
15.1947	13.3089
15.2026	13.3093
15.2072	13.3094
15.2086	13.3099
15.2109	13.3102
15.2147	13.3102
15.2181	13.3104
15.2209	13.3105
15.2213	13.3109
15.2241	13.3111
15.2324	13.3116
15.2345	13.3119
15.2351	13.312
15.242	13.3122
15.2509	13.3122
15.2526	13.3122
15.3109	13.3128
15.3181	13.3134
15.3265	13.3138
15.3336	13.3145
15.3336	13.3154
15.3481	13.3164
15.3641	13.3168
15.3654	13.3186
15.3668	13.3187
15.3672	13.319
15.3719	13.3202
15.3731	13.3204
15.3755	13.3205
15.3772	13.3211
15.3816	13.3213
15.3825	13.3233
15.3834	13.3235
15.4163	13.3266
15.4185	13.3266
15.4267	13.3276
15.4308	13.3286
15.433	13.3286
15.4373	13.3289
15.4539	13.3297
15.4659	13.3311
15.4903	13.3331
15.4972	13.3337
15.506	13.3348
15.5069	13.3359
15.5135	13.3359
15.5211	13.3368
15.5299	13.3377
15.5362	13.3395
15.5493	13.3411
15.5586	13.3439
15.5601	13.344
15.575	13.3469
15.6168	13.349
15.6179	13.351
15.6284	13.3515
15.629	13.3517
15.6328	13.3543
15.6582	13.355
15.6766	13.3561
15.6877	13.3569
15.6949	13.3573
15.7208	13.3581
15.7212	13.3604
15.7315	13.3608
15.7461	13.3615
15.8651	13.3628
15.8777	13.3632
15.8966	13.3644
15.9218	13.3649
15.9338	13.365
15.9403	13.3661
15.9418	13.3667
15.9937	13.3671
16.0814	13.3679
16.2858	13.3695
16.3191	13.3699
16.3339	13.3706
16.3382	13.3774
16.3742	13.383
16.3755	13.3837
16.4358	13.3853
16.6066	13.3893
16.6645	13.3953
16.9254	13.3978
16.9344	13.3979
17.1452	13.3983
17.2604	13.3995
17.4284	13.4014
	13.4016
	13.4044
	13.4069
	13.4092
	13.4103
	13.411
	13.4111
	13.4114
	13.4123
	13.4136
	13.4162
	13.4164
	13.4218
	13.4222
	13.4224
	13.4247
	13.4262
	13.4268
	13.4268
	13.427
	13.4291
	13.4292
	13.4303
	13.4316
	13.4361
	13.4365
	13.4373
	13.4395
	13.4401
	13.4409
	13.441
	13.4486
	13.4496
	13.4504
	13.451
	13.4525
	13.453
	13.4533
	13.4541
	13.4635
	13.465
	13.469
	13.4707
	13.4725
	13.4743
	13.4772
	13.4855
	13.4869
	13.489
	13.4986
	13.5002
	13.5019
	13.5034
	13.5068
	13.5069
	13.5078
	13.5131
	13.5188
	13.5192
	13.5227
	13.5228
	13.5232
	13.5239
	13.5317
	13.5326
	13.534
	13.5374
	13.5386
	13.5405
	13.5416
	13.5421
	13.5427
	13.5434
	13.5441
	13.5465
	13.5486
	13.5521
	13.5524
	13.5557
	13.5595
	13.5603
	13.5607
	13.5652
	13.5693
	13.5731
	13.5736
	13.5796
	13.5819
	13.5861
	13.5903
	13.5904
	13.5929
	13.5941
	13.5957
	13.5999
	13.6058
	13.6058
	13.6069
	13.6079
	13.608
	13.6098
	13.6125
	13.6126
	13.6143
	13.6151
	13.6175
	13.6179
	13.6192
	13.6206
	13.6213
	13.6295
	13.6296
	13.6335
	13.6361
	13.6369
	13.6393
	13.646
	13.6467
	13.6486
	13.6539
	13.6547
	13.6593
	13.6629
	13.6632
	13.6632
	13.6739
	13.6759
	13.6842
	13.685
	13.6879
	13.6882
	13.6969
	13.7003
	13.711
	13.7148
	13.7148
	13.7209
	13.7212
	13.7238
	13.7241
	13.7248
	13.7249
	13.7251
	13.7254
	13.7266
	13.7274
	13.7336
	13.7392
	13.7392
	13.7393
	13.7394
	13.7474
	13.7495
	13.7539
	13.7554
	13.7562
	13.7583
	13.7621
	13.7644
	13.7668
	13.7705
	13.7745
	13.7794
	13.7801
	13.7834
	13.7847
	13.7888
	13.7929
	13.794
	13.797
	13.7975
	13.7978
	13.7989
	13.8022
	13.8066
	13.8073
	13.8079
	13.812
	13.8174
	13.8182
	13.8204
	13.827
	13.8332
	13.8354
	13.843
	13.8432
	13.8483
	13.8489
	13.8513
	13.8563
	13.8605
	13.861
	13.8628
	13.8631
	13.8676
	13.868
	13.8682
	13.8695
	13.8735
	13.8737
	13.8767
	13.8802
	13.8803
	13.8832
	13.8886
	13.8893
	13.8922
	13.8979
	13.899
	13.9029
	13.9047
	13.908
	13.9088
	13.9092
	13.912
	13.9131
	13.9131
	13.9142
	13.9143
	13.9144
	13.9174
	13.9318
	13.9387
	13.941
	13.9427
	13.9432
	13.9435
	13.9441
	13.9447
	13.9457
	13.9463
	13.953
	13.9557
	13.9567
	13.9593
	13.9602
	13.9657
	13.9672
	13.9684
	13.9698
	13.9714
	13.9737
	13.9747
	13.9756
	13.9772
	13.979
	13.9802
	13.9808
	13.9816
	13.982
	13.9853
	13.9853
	13.9891
	13.9921
	13.9949
	13.9974
	14
	14.0012
	14.0022
	14.0078
	14.009
	14.0152
	14.0161
	14.0171
	14.0179
	14.0181
	14.0239
	14.0325
	14.0325
	14.0341
	14.0351
	14.0383
	14.0406
	14.0434
	14.0448
	14.049
	14.0538
	14.0576
	14.0577
	14.0648
	14.0672
	14.0676
	14.0735
	14.0761
	14.077
	14.0843
	14.0905
	14.0929
	14.0938
	14.0949
	14.0951
	14.0959
	14.1001
	14.1054
	14.1058
	14.1096
	14.1114
	14.1145
	14.1157
	14.1161
	14.126
	14.1291
	14.1294
	14.1298
	14.1299
	14.1314
	14.1367
	14.1423
	14.1439
	14.1463
	14.1502
	14.1529
	14.1544
	14.157
	14.1602
	14.1657
	14.1675
	14.1781
	14.1792
	14.1852
	14.1864
	14.1899
	14.1905
	14.1934
	14.1947
	14.195
	14.1971
	14.1977
	14.2002
	14.2034
	14.2036
	14.2099
	14.2126
	14.227
	14.2291
	14.2321
	14.2377
	14.2424
	14.2431
	14.2451
	14.2455
	14.2455
	14.2481
	14.2496
	14.2498
	14.2513
	14.2664
	14.2664
	14.2728
	14.2761
	14.2812
	14.2815
	14.2835
	14.2891
	14.2935
	14.2942
	14.2943
	14.2967
	14.2998
	14.3032
	14.3056
	14.3059
	14.3098
	14.3116
	14.3123
	14.3134
	14.3144
	14.3212
	14.3239
	14.3242
	14.3245
	14.3248
	14.3273
	14.3302
	14.3305
	14.3332
	14.3366
	14.3382
	14.339
	14.3529
	14.355
	14.3581
	14.3603
	14.362
	14.3653
	14.3724
	14.3777
	14.3839
	14.3877
	14.3996
	14.4015
	14.4087
	14.4124
	14.4139
	14.4193
	14.4282
	14.4289
	14.4356
	14.4369
	14.4428
	14.4446
	14.4492
	14.4507
	14.4511
	14.4522
	14.4544
	14.4684
	14.4723
	14.474
	14.4851
	14.4885
	14.4913
	14.5042
	14.5107
	14.5146
	14.5164
	14.5167
	14.5195
	14.5197
	14.5292
	14.5328
	14.5335
	14.536
	14.536
	14.5459
	14.5463
	14.5514
	14.5518
	14.5544
	14.5631
	14.5672
	14.5711
	14.5769
	14.5771
	14.5916
	14.5918
	14.5944
	14.5956
	14.5981
	14.5997
	14.6038
	14.6077
	14.6148
	14.6191
	14.6242
	14.6307
	14.6333
	14.6357
	14.6364
	14.6391
	14.643
	14.6494
	14.6554
	14.6559
	14.6717
	14.6859
	14.6865
	14.7007
	14.7063
	14.7077
	14.7124
	14.7188
	14.7256
	14.7274
	14.7282
	14.7371
	14.7394
	14.7498
	14.7523
	14.759
	14.7742
	14.7778
	14.78
	14.7901
	14.7928
	14.8
	14.8109
	14.8118
	14.8145
	14.8241
	14.8267
	14.8422
	14.8438
	14.8527
	14.8528
	14.8591
	14.8599
	14.8602
	14.8621
	14.8635
	14.8656
	14.8665
	14.8873
	14.8875
	14.9077
	14.9133
	14.937
	14.9383
	14.9414
	14.9686
	14.9878
	15.0041
	15.0325
	15.0385
	15.0697
	15.0853
	15.0868
	15.1031
	15.1075
	15.592
	15.6471
	16.1293
	16.2017
	17.7

## Sheet: Fig2.G
Fig2.G	Food intake onset
WTSI	HMGU	TCP	ICS	RBRC				WTSI	HMGU	TCP	ICS	RBRC
10.9232	9.81909	11.9263	11.9281	11.5869			Mean	12.6678	13.021	13.0803	12.7068	12.998
11.8772	10.8126	11.9295	12.0437	11.9164			SD	0.715997	1.20254	0.756814	0.707053	0.655183
11.8969	10.8349	11.9779	12.0441	11.921
11.9024	10.9027	11.9788	12.0447	11.9336
11.9193	10.9609	11.9808	12.0449	11.947
11.9249	10.9884	11.9832	12.0459	11.949
11.9341	11.0568	11.994	12.0461	11.957
11.9353	11.0671	11.9989	12.0467	11.958
11.9358	11.0792	12.0244	12.0506	11.9604
11.9493	11.1618	12.0288	12.054	11.9694
11.9515	11.1627	12.0288	12.0562	11.9731
11.9551	11.1706	12.0426	12.0575	11.9831
11.9604	11.2021	12.0457	12.0618	11.9856
11.9625	11.2038	12.0617	12.0624	11.9912
11.9674	11.2164	12.0752	12.0624	11.9955
11.9679	11.2216	12.0901	12.0638	11.9986
11.9711	11.2331	12.1605	12.0653	11.9996
11.9712	11.239	12.2191	12.067	12.003
11.9726	11.2421	12.2417	12.0681	12.0102
11.9726	11.2454	12.2602	12.0688	12.0188
11.973	11.2506	12.3064	12.0696	12.0216
11.9732	11.2671	12.3837	12.0707	12.0246
11.9738	11.2897	12.4345	12.0708	12.0251
11.975	11.2913	12.4846	12.0709	12.026
11.9781	11.304	12.5555	12.0724	12.0291
11.9786	11.3062	12.6534	12.0736	12.0295
11.9806	11.3137	12.6636	12.0738	12.0414
11.9834	11.3282	12.7505	12.0761	12.0462
11.9844	11.3401	12.7621	12.077	12.0499
11.9861	11.3414	12.8005	12.0803	12.0537
11.9872	11.343	12.805	12.0804	12.0556
11.9893	11.3437	12.8467	12.0805	12.0726
11.9895	11.3471	12.8739	12.0807	12.0904
11.9899	11.3511	12.8871	12.0811	12.0914
11.9901	11.354	12.9026	12.0814	12.0936
11.9925	11.3767	12.9139	12.0817	12.0965
11.9925	11.3778	12.9402	12.0838	12.1098
11.9954	11.3828	12.9617	12.0839	12.1325
11.997	11.3907	12.9744	12.085	12.1476
11.997	11.4055	12.9776	12.0854	12.1681
11.9971	11.4313	12.9913	12.0863	12.1684
11.9974	11.4383	13.0089	12.0866	12.2172
11.9975	11.4401	13.0106	12.0872	12.2201
11.9982	11.4454	13.035	12.0881	12.263
11.9985	11.4483	13.0377	12.0888	12.2698
11.999	11.4551	13.0411	12.0889	12.2865
12.0013	11.464	13.0462	12.0905	12.3124
12.0027	11.4657	13.0796	12.0906	12.3172
12.0029	11.4719	13.2656	12.0912	12.3438
12.0031	11.4769	13.2786	12.0915	12.363
12.0032	11.4796	13.5283	12.0944	12.3811
12.0035	11.4852	13.5308	12.0946	12.3823
12.0051	11.4872	13.5784	12.095	12.41
12.0054	11.5097	13.5819	12.0958	12.4528
12.0057	11.5126	13.601	12.0967	12.4702
12.0072	11.5143	13.613	12.0974	12.4833
12.0073	11.517	13.7122	12.0981	12.4965
12.0076	11.5179	13.763	12.0986	12.5018
12.0101	11.5263	13.767	12.099	12.5066
12.0104	11.5422	13.7814	12.1005	12.5143
12.0107	11.5502	13.7868	12.1005	12.5941
12.0117	11.5549	13.8161	12.1012	12.6281
12.015	11.5602	13.8169	12.1013	12.651
12.0161	11.5615	13.8932	12.102	12.6722
12.0166	11.5621	13.9063	12.1036	12.6751
12.0167	11.564	13.9272	12.1049	12.6797
12.0195	11.5655	13.9379	12.1052	12.7441
12.0214	11.5684	13.9394	12.1054	12.748
12.023	11.5701	13.9453	12.1077	12.7688
12.0238	11.5739	13.9588	12.1088	12.793
12.0238	11.575	13.9592	12.1089	12.7936
12.0262	11.5788	13.9803	12.1096	12.8336
12.0264	11.5928	13.9916	12.1097	12.8578
12.0269	11.5991	13.9967	12.1114	12.8587
12.0279	11.6008	14.0103	12.1122	12.8602
12.0289	11.6037	14.017	12.1134	12.901
12.0291	11.6103	14.0292	12.1138	12.9099
12.0294	11.6148	14.0293	12.1138	12.9158
12.033	11.6184	14.0356	12.1139	12.9238
12.0335	11.6217	14.0672	12.1139	12.9257
12.0337	11.6225	14.0702	12.1144	12.9367
12.0363	11.6226	14.1089	12.115	12.9378
12.0368	11.6246	14.1237	12.1153	12.9429
12.0369	11.6263	14.2186	12.116	12.9462
12.0371	11.6285		12.1164	12.9466
12.0391	11.6314		12.1164	12.9477
12.0394	11.6332		12.1167	12.9487
12.0413	11.6352		12.1174	12.9503
12.042	11.6357		12.1178	12.9514
12.0443	11.6386		12.1192	12.952
12.0459	11.6416		12.1197	12.9555
12.0465	11.6464		12.12	12.9569
12.0469	11.6465		12.1212	12.9572
12.0475	11.6502		12.1213	12.9577
12.0484	11.6512		12.122	12.9644
12.0492	11.6517		12.122	12.9655
12.0492	11.6566		12.1222	12.9656
12.0519	11.6579		12.1232	12.9685
12.0521	11.6662		12.1234	12.9704
12.0536	11.6726		12.1243	12.9721
12.0537	11.6736		12.1247	12.9741
12.057	11.6778		12.1249	12.9763
12.0578	11.6868		12.1253	12.9765
12.0596	11.687		12.1254	12.9799
12.0598	11.6885		12.1281	12.9802
12.0635	11.6984		12.1283	12.9811
12.0642	11.7016		12.1285	12.9815
12.0668	11.7068		12.1294	12.9843
12.0672	11.7157		12.1297	12.9852
12.0681	11.7175		12.1298	12.9873
12.0683	11.7179		12.132	12.9891
12.0692	11.7198		12.1326	12.9908
12.0699	11.7232		12.1338	12.9952
12.07	11.7348		12.1354	12.996
12.0707	11.7366		12.1355	13.001
12.0712	11.739		12.1358	13.0023
12.0741	11.7443		12.136	13.0042
12.0748	11.7486		12.1361	13.0083
12.0754	11.7588		12.1366	13.009
12.0756	11.7609		12.1368	13.0107
12.076	11.7645		12.1371	13.0127
12.0764	11.7646		12.1378	13.0148
12.0766	11.7727		12.1379	13.0158
12.0768	11.7763		12.1384	13.017
12.0806	11.7861		12.1387	13.0182
12.0812	11.7862		12.1395	13.0191
12.0813	11.7862		12.1398	13.0236
12.0813	11.7882		12.1401	13.0248
12.082	11.7892		12.1404	13.0345
12.0842	11.8009		12.1412	13.0368
12.0843	11.8026		12.1418	13.0387
12.088	11.8048		12.1419	13.0394
12.0884	11.8074		12.1454	13.0398
12.0894	11.8182		12.1454	13.0399
12.0902	11.8188		12.1458	13.0412
12.0908	11.8258		12.1469	13.0447
12.0909	11.8265		12.1469	13.045
12.0911	11.8267		12.1471	13.0477
12.0936	11.831		12.1473	13.0478
12.0948	11.8341		12.1479	13.0518
12.0985	11.8349		12.1483	13.0524
12.0991	11.8359		12.1488	13.0591
12.0999	11.8369		12.1511	13.0633
12.101	11.8375		12.1516	13.0665
12.1016	11.8441		12.1516	13.0682
12.1029	11.8473		12.1532	13.0723
12.1031	11.8475		12.1533	13.075
12.1049	11.8551		12.1534	13.0773
12.1049	11.8561		12.1535	13.0863
12.105	11.8605		12.1549	13.1
12.107	11.8626		12.1554	13.1023
12.1099	11.8627		12.1555	13.1174
12.111	11.8648		12.1557	13.1287
12.112	11.8652		12.1565	13.1307
12.1139	11.875		12.1578	13.1357
12.1167	11.8769		12.161	13.172
12.1185	11.8781		12.1632	13.185
12.1191	11.8785		12.1636	13.1953
12.1196	11.88		12.1694	13.2004
12.121	11.8817		12.1697	13.2065
12.1211	11.884		12.1697	13.2145
12.1215	11.8924		12.1718	13.2679
12.1249	11.9011		12.1719	13.2742
12.1256	11.9026		12.1735	13.2809
12.1297	11.9029		12.1765	13.3806
12.1297	11.9042		12.1829	13.3957
12.1306	11.9054		12.184	13.4212
12.1311	11.9084		12.1868	13.5044
12.1319	11.9101		12.1886	13.5167
12.1336	11.9119		12.1893	13.5467
12.1347	11.913		12.1896	13.5524
12.1354	11.9144		12.1906	13.5561
12.1372	11.9151		12.1933	13.5625
12.1372	11.9168		12.1956	13.5697
12.1398	11.9175		12.1956	13.5782
12.1413	11.9209		12.197	13.581
12.1424	11.9252		12.1981	13.5923
12.1453	11.9259		12.1991	13.594
12.1501	11.9314		12.207	13.5944
12.1504	11.9336		12.215	13.6044
12.1519	11.9338		12.2174	13.6847
12.1537	11.9345		12.2226	13.6985
12.1556	11.9345		12.2271	13.7584
12.1558	11.9386		12.2274	13.7614
12.1579	11.9408		12.2281	13.7676
12.1612	11.9413		12.2328	13.771
12.1634	11.9442		12.2363	13.7808
12.166	11.945		12.2364	13.7985
12.1664	11.9508		12.2412	13.8136
12.1688	11.9528		12.245	13.8148
12.1711	11.9552		12.2464	13.839
12.1729	11.9701		12.2483	13.8406
12.1758	11.9704		12.26	13.8631
12.1801	11.9704		12.2628	13.8665
12.1833	11.9734		12.2667	13.8676
12.185	11.9742		12.2683	13.8918
12.1851	11.9804		12.2683	13.9182
12.1853	11.9809		12.2723	13.9199
12.1879	11.9809		12.273	13.9229
12.1881	11.9824		12.2767	13.9263
12.1896	11.9835		12.2846	13.9304
12.1962	11.9844		12.2881	13.9323
12.1971	11.9848		12.2965	13.9376
12.2002	11.9866		12.3017	13.9524
12.2091	11.9887		12.3054	13.9558
12.2178	11.9889		12.3111	13.9778
12.2213	11.9925		12.3138	13.9881
12.224	11.9947		12.3146	13.9897
12.2383	11.9949		12.3203	13.9911
12.2384	11.9968		12.3238	14.008
12.2392	11.9993		12.3453	14.0124
12.2423	12.0001		12.3491	14.0265
12.2592	12.0028		12.3503	14.0337
12.2632	12.0031		12.3536	14.0363
12.2642	12.0094		12.3651	14.0369
12.2691	12.0103		12.3901	14.0388
12.2755	12.0157		12.402	14.0457
12.2788	12.0166		12.4066	14.0562
12.281	12.0183		12.4121	14.0838
12.2827	12.0185		12.4132	14.0899
12.2907	12.0199		12.4153	14.0972
12.3034	12.0214		12.4208	14.1052
12.3132	12.0232		12.4277	14.108
12.3175	12.0243		12.4434	14.1327
12.3193	12.0282		12.4629	14.139
12.3214	12.0312		12.4677	14.1448
12.3271	12.0316		12.4904	14.1797
12.3285	12.0321		12.4909
12.3309	12.0351		12.5075
12.331	12.0376		12.5106
12.3332	12.0396		12.5238
12.3388	12.0405		12.5393
12.3479	12.0406		12.5413
12.3514	12.0463		12.552
12.3524	12.0493		12.5606
12.3557	12.0502		12.563
12.3621	12.0562		12.5653
12.3644	12.0565		12.5692
12.3693	12.0588		12.5791
12.3748	12.0624		12.5961
12.3801	12.0673		12.5974
12.3876	12.0703		12.6122
12.3929	12.0716		12.6226
12.3993	12.0725		12.6233
12.4199	12.0727		12.6243
12.4216	12.074		12.6297
12.4228	12.0755		12.6381
12.4277	12.0758		12.6517
12.4443	12.0761		12.6662
12.455	12.0767		12.6743
12.4633	12.0775		12.6784
12.4645	12.0789		12.6892
12.47	12.0799		12.6972
12.4729	12.0817		12.7206
12.4743	12.0826		12.7305
12.4798	12.0837		12.7378
12.4907	12.0887		12.7454
12.4937	12.0907		12.7489
12.5108	12.0961		12.7492
12.5306	12.0973		12.7673
12.5347	12.0981		12.7687
12.5403	12.1009		12.7762
12.5445	12.1047		12.7924
12.5602	12.1056		12.7942
12.5604	12.1057		12.8014
12.5621	12.1058		12.8116
12.5779	12.1095		12.84
12.5854	12.1097		12.8444
12.5912	12.1103		12.8474
12.5935	12.1112		12.8629
12.5935	12.1126		12.8634
12.5969	12.1175		12.8736
12.5993	12.1258		12.8794
12.602	12.1284		12.8825
12.6042	12.1296		12.8834
12.6207	12.1305		12.8847
12.6235	12.1311		12.8884
12.6325	12.1323		12.9032
12.6409	12.1324		12.9317
12.6544	12.1341		12.9421
12.6712	12.1351		12.9526
12.6759	12.1358		12.9624
12.6923	12.1374		12.9696
12.7182	12.1395		12.9774
12.7326	12.1412		12.9921
12.7442	12.1434		13.002
12.7449	12.1451		13.0232
12.7488	12.1471		13.0261
12.7512	12.1481		13.0278
12.7593	12.1483		13.0323
12.7676	12.1496		13.034
12.7717	12.1499		13.0358
12.7725	12.1515		13.0392
12.7751	12.1522		13.0523
12.7842	12.1528		13.0601
12.7875	12.1531		13.0641
12.7928	12.1541		13.0742
12.8152	12.1577		13.0756
12.8249	12.158		13.0758
12.8264	12.1637		13.08
12.8285	12.1718		13.0883
12.8307	12.1732		13.0934
12.8381	12.1777		13.0973
12.8423	12.1784		13.1017
12.8449	12.1791		13.1023
12.8451	12.1813		13.1046
12.8491	12.1836		13.1086
12.8523	12.1858		13.1175
12.859	12.1861		13.1206
12.8636	12.1879		13.1236
12.8659	12.1895		13.1262
12.8747	12.19		13.1341
12.8755	12.1914		13.1367
12.8835	12.1919		13.1371
12.8871	12.1928		13.1413
12.8945	12.1967		13.1467
12.9059	12.1971		13.1509
12.9108	12.1977		13.1575
12.9156	12.2027		13.1653
12.9195	12.203		13.1667
12.9219	12.2049		13.1716
12.9251	12.2051		13.1744
12.9264	12.2052		13.1938
12.9302	12.2064		13.198
12.9355	12.2085		13.2059
12.9446	12.2086		13.2111
12.9449	12.2089		13.223
12.945	12.2113		13.2329
12.9461	12.2135		13.2453
12.9655	12.2152		13.2647
12.9665	12.2161		13.2889
12.9711	12.22		13.29
12.9719	12.2228		13.3133
12.9758	12.227		13.3204
12.9771	12.2298		13.3256
12.9781	12.2342		13.3315
12.9828	12.2456		13.3325
12.997	12.2476		13.3579
12.9977	12.2505		13.3613
12.9982	12.2507		13.3619
13.0041	12.2535		13.3636
13.0068	12.2561		13.3765
13.0075	12.2562		13.3818
13.0103	12.2598		13.3926
13.0112	12.2606		13.4293
13.0129	12.2624		13.4477
13.0129	12.2626		13.4483
13.0202	12.2637		13.4689
13.0361	12.2648		13.4738
13.0492	12.2648		13.4839
13.054	12.2649		13.485
13.0571	12.2693		13.4949
13.0609	12.2747		13.5061
13.0664	12.278		13.5124
13.0683	12.279		13.5126
13.0691	12.2864		13.5328
13.0751	12.2952		13.5576
13.0807	12.2955		13.5584
13.0851	12.2991		13.5636
13.0861	12.3127		13.5773
13.0877	12.3187		13.5843
13.0897	12.3194		13.6138
13.0901	12.3201		13.6471
13.1012	12.3241		13.6637
13.1127	12.3293		13.6709
13.113	12.3397		13.6709
13.1226	12.3438		13.6729
13.1322	12.3457		13.7017
13.1324	12.3457		13.7033
13.1373	12.3465		13.724
13.1389	12.3476		13.7302
13.1613	12.3517		13.7329
13.1637	12.3533		13.7495
13.1773	12.3537		13.7596
13.1813	12.3643		13.7763
13.1915	12.3657		13.8064
13.1968	12.3739		13.8564
13.2139	12.3743		13.8718
13.2576	12.3792		13.9259
13.2735	12.3802		13.9276
13.276	12.3823		13.9327
13.284	12.3861		13.9678
13.2848	12.3972		13.9988
13.2918	12.4029		14.0301
13.3045	12.4082		14.0452
13.3211	12.4088		14.0766
13.3217	12.4094		14.0789
13.3372	12.4105		14.1044
13.342	12.419		14.1428
13.4303	12.4315		14.1486
13.4853	12.4319		14.1489
13.5125	12.4387		14.1509
13.5155	12.439		14.1569
13.5198	12.445		14.1674
13.5378	12.4473		14.1741
13.5451	12.4478		14.191
13.5583	12.4521		14.2041
13.608	12.4626		14.2152
13.6498	12.4669		14.2171
13.6735	12.4694		14.2315
13.7051	12.4699		14.2319
13.7136	12.4719		14.24
13.7247	12.4721		14.2575
13.742	12.4868		14.2577
13.745	12.4931		14.2583
13.7532	12.4979		14.2611
13.7625	12.4979		14.2644
13.7697	12.5035		14.2668
13.7705	12.5077		14.2713
13.7818	12.5116		14.2757
13.7995	12.5131		14.2776
13.813	12.5185		14.2889
13.82	12.5209		14.2944
13.8206	12.5217		14.2986
13.8357	12.5444		14.3133
13.8468	12.5472		14.3299
13.8542	12.5487		14.3393
13.8938	12.5497		14.3482
13.9006	12.5549		14.3572
13.9111	12.5588		14.436
13.926	12.5631		14.4667
13.9319	12.5634
13.9476	12.5635
13.9493	12.5644
13.9588	12.565
13.9656	12.5661
13.9696	12.5788
13.9698	12.5812
13.9704	12.5837
13.9764	12.5932
13.9822	12.605
13.9836	12.6077
13.9845	12.6096
13.9917	12.6115
13.9927	12.6198
14.0029	12.6306
14.0051	12.6404
14.0106	12.6408
14.0135	12.6428
14.0229	12.6457
14.028	12.6515
14.0325	12.6558
14.0335	12.6597
14.0359	12.662
14.0369	12.6633
14.0401	12.6652
14.0408	12.6652
14.0596	12.6664
14.0643	12.6703
14.0661	12.671
14.0738	12.6741
14.0805	12.6782
14.0884	12.6794
14.0894	12.6926
14.0921	12.6936
14.0931	12.6947
14.1012	12.6953
14.1101	12.7186
14.1136	12.7208
14.1196	12.7217
14.1303	12.7238
14.133	12.7326
14.1349	12.7331
14.1374	12.7334
14.149	12.7364
14.1523	12.7375
14.1577	12.7496
14.1708	12.7505
14.2202	12.7507
14.2316	12.7515
14.2375	12.7553
14.2407	12.7572
14.2915	12.7584
14.3013	12.7605
14.4807	12.7645
	12.7659
	12.7709
	12.773
	12.7745
	12.7767
	12.7773
	12.7796
	12.7809
	12.7828
	12.7912
	12.8004
	12.8009
	12.8092
	12.8161
	12.8246
	12.8252
	12.8264
	12.8291
	12.8314
	12.8315
	12.8396
	12.8449
	12.8501
	12.8512
	12.8529
	12.8532
	12.8534
	12.8602
	12.8683
	12.8736
	12.8747
	12.8854
	12.8892
	12.8893
	12.8962
	12.8967
	12.9054
	12.9146
	12.9189
	12.9219
	12.9229
	12.9295
	12.9295
	12.9316
	12.938
	12.9438
	12.9453
	12.949
	12.9573
	12.9581
	12.9607
	12.9632
	12.9681
	12.9699
	12.9741
	12.98
	12.9891
	12.9924
	13.0045
	13.0072
	13.012
	13.0159
	13.025
	13.0255
	13.0295
	13.0448
	13.05
	13.058
	13.0619
	13.0623
	13.0759
	13.0777
	13.0896
	13.0947
	13.0977
	13.1074
	13.1076
	13.1107
	13.1115
	13.1127
	13.1203
	13.1239
	13.1251
	13.1353
	13.1385
	13.1395
	13.1425
	13.1427
	13.1499
	13.1535
	13.1584
	13.1642
	13.1684
	13.1749
	13.1776
	13.1837
	13.1854
	13.1905
	13.1952
	13.1971
	13.2042
	13.2046
	13.2101
	13.2125
	13.2255
	13.2275
	13.2287
	13.2323
	13.236
	13.2523
	13.2533
	13.258
	13.2587
	13.2612
	13.2653
	13.2672
	13.2702
	13.2733
	13.2823
	13.2828
	13.29
	13.2916
	13.2925
	13.2986
	13.302
	13.3071
	13.3093
	13.3165
	13.3172
	13.3186
	13.3357
	13.3418
	13.3583
	13.3665
	13.3686
	13.3699
	13.3902
	13.3921
	13.3978
	13.3987
	13.4021
	13.4042
	13.4044
	13.4135
	13.4139
	13.4184
	13.42
	13.4206
	13.4328
	13.4341
	13.4433
	13.4471
	13.4518
	13.4539
	13.4549
	13.4576
	13.4614
	13.4614
	13.4625
	13.4671
	13.4766
	13.4783
	13.4801
	13.4848
	13.4851
	13.487
	13.4899
	13.4929
	13.4948
	13.4952
	13.4966
	13.5069
	13.5077
	13.5107
	13.5132
	13.514
	13.516
	13.5185
	13.5251
	13.5264
	13.5286
	13.5331
	13.5341
	13.5353
	13.5369
	13.5424
	13.5568
	13.5572
	13.5577
	13.5631
	13.5678
	13.5828
	13.5831
	13.5895
	13.5953
	13.6138
	13.6187
	13.6218
	13.6267
	13.6497
	13.6685
	13.6746
	13.6757
	13.6783
	13.6802
	13.6827
	13.6827
	13.6842
	13.6888
	13.6919
	13.7009
	13.7018
	13.7112
	13.7383
	13.7386
	13.7515
	13.7564
	13.7565
	13.7581
	13.7616
	13.7851
	13.8007
	13.8107
	13.817
	13.8294
	13.8375
	13.8509
	13.8531
	13.8615
	13.8627
	13.8714
	13.877
	13.8922
	13.8995
	13.91
	13.9117
	13.9118
	13.9148
	13.9173
	13.9352
	13.9425
	13.9589
	13.961
	13.9644
	13.9726
	13.9727
	13.9774
	13.9852
	13.9942
	14.0026
	14.0054
	14.008
	14.0147
	14.0302
	14.047
	14.0601
	14.0617
	14.0637
	14.0637
	14.0648
	14.0704
	14.0721
	14.073
	14.0755
	14.0794
	14.0802
	14.0818
	14.0841
	14.0935
	14.0992
	14.1138
	14.1152
	14.1176
	14.1179
	14.1232
	14.1289
	14.1295
	14.1354
	14.1483
	14.1641
	14.1764
	14.1784
	14.1817
	14.1894
	14.1966
	14.1985
	14.2053
	14.2077
	14.2136
	14.2216
	14.2354
	14.2355
	14.2421
	14.2541
	14.2635
	14.2656
	14.2664
	14.284
	14.2925
	14.2953
	14.2978
	14.2984
	14.2996
	14.3006
	14.3007
	14.3059
	14.3122
	14.3253
	14.333
	14.3343
	14.3361
	14.3476
	14.3487
	14.3671
	14.3707
	14.3734
	14.3736
	14.3758
	14.4015
	14.4044
	14.4075
	14.412
	14.4207
	14.4306
	14.4318
	14.4381
	14.4423
	14.4465
	14.4537
	14.4543
	14.4569
	14.4652
	14.4669
	14.4742
	14.4783
	14.4855
	14.4918
	14.4979
	14.4983
	14.5082
	14.509
	14.5364
	14.5394
	14.5471
	14.5475
	14.5525
	14.5618
	14.5884
	14.5902
	14.5911
	14.5956
	14.6007
	14.6023
	14.6061
	14.6078
	14.6148
	14.6172
	14.619
	14.6299
	14.6315
	14.6384
	14.6444
	14.6486
	14.6507
	14.655
	14.6657
	14.6898
	14.7002
	14.7029
	14.7035
	14.7115
	14.73
	14.7387
	14.7426
	14.7436
	14.7641
	14.7687
	14.7762
	14.7778
	14.7781
	14.7875
	14.7897
	14.8158
	14.8306
	14.8415
	14.8618
	14.8666
	14.8689
	14.874
	14.8766
	14.8769
	14.88
	14.8898
	14.9039
	14.9133
	14.92
	14.9262
	14.9315
	14.952
	14.9548
	14.9568
	14.9571
	14.9707
	14.9755
	14.9774
	14.9956
	14.9965
	15.0084
	15.0133
	15.0168
	15.0253
	15.0408
	15.078
	15.0832
	15.0845
	15.0864
	15.0939
	15.1051
	15.1203
	15.1308
	15.1413
	15.1555
	15.1575
	15.1877
	15.191
	15.2012
	15.2048
	15.2513
	15.2525
	15.2546
	15.2655
	15.2865
	15.2894
	15.3135
	15.316
	15.3202
	15.3276
	15.3698
	15.3767
	15.3787
	15.3856
	15.4016
	15.4062
	15.4161
	15.4182
	15.4501
	15.4532
	15.4584
	15.4591
	15.4605
	15.4664
	15.4749
	15.4803
	15.5022
	15.5101
	15.5112
	15.5138
	15.5168
	15.5322
	15.5347
	15.5432
	15.5632
	15.6103
	15.6185
	15.6611
	15.721
	15.7455
	15.7978
	15.8556
	15.9248
	15.9429
	15.9717
	16.0394
	16.0444
	16.1744
	16.1997
	16.2449
	16.5718

## Sheet: Fig2.H
Fig2.H	Food intake phase
WTSI	HMGU	TCP	ICS	RBRC				WTSI	HMGU	TCP	ICS	RBRC
12.639	11.4085	13.7916	11.8535	13.2011			Mean	15.0596	15.1895	16.7902	15.3395	15.0071
12.7401	11.6646	13.7946	12.1507	13.2015			SD	1.01121	1.27078	1.37993	1.37912	1.24303
12.7974	11.8457	14.0798	12.4605	13.2249
12.81	12.1383	14.1525	12.4838	13.2278
12.9062	12.2462	14.3128	12.5476	13.2388
12.9881	12.3065	14.333	12.5673	13.262
13.0743	12.3306	14.3611	12.6058	13.2623
13.0858	12.3683	14.4464	12.7249	13.2632
13.0875	12.4782	14.7998	12.7508	13.3154
13.1037	12.5372	14.8308	12.7551	13.3164
13.1182	12.553	15.1476	12.8324	13.3324
13.1469	12.5975	15.1704	12.8365	13.3439
13.1927	12.5976	15.3828	12.838	13.3605
13.2001	12.599	15.4193	12.8559	13.3605
13.2056	12.6003	15.7032	12.8578	13.3676
13.2522	12.6148	15.721	12.8724	13.3735
13.2539	12.7738	15.7524	12.881	13.3839
13.2642	12.7825	15.7558	12.9521	13.388
13.2818	12.7836	15.8902	12.9722	13.3954
13.2978	12.8065	15.9839	13.0207	13.4248
13.3078	12.8121	16.0504	13.0621	13.4364
13.3319	12.8133	16.0614	13.0814	13.458
13.3381	12.8386	16.0633	13.0926	13.4619
13.3644	12.8757	16.0923	13.1226	13.4657
13.3913	12.89	16.1108	13.144	13.4803
13.4032	12.8971	16.1282	13.1688	13.4909
13.4068	12.899	16.1289	13.1995	13.4997
13.4307	12.9345	16.2129	13.2122	13.5036
13.4405	12.9363	16.2612	13.2534	13.5153
13.4512	12.9488	16.3359	13.2715	13.5188
13.4524	12.977	16.4213	13.2773	13.5355
13.4548	13.0164	16.4353	13.2889	13.5384
13.4585	13.0523	16.4382	13.3213	13.5398
13.4615	13.0602	16.4531	13.3379	13.5453
13.4792	13.0673	16.4578	13.3471	13.5476
13.4933	13.0996	16.4828	13.3894	13.5489
13.5004	13.1227	16.5396	13.4061	13.5786
13.5012	13.136	16.5418	13.4148	13.6136
13.5067	13.1372	16.5781	13.4808	13.6818
13.5453	13.1395	16.677	13.4828	13.6952
13.5584	13.1475	16.7084	13.5221	13.7047
13.5674	13.1643	16.7605	13.545	13.7415
13.61	13.1824	16.7863	13.5533	13.7587
13.6131	13.2182	16.8485	13.5568	13.7971
13.6145	13.2278	16.8766	13.5603	13.8041
13.621	13.2572	16.9586	13.5746	13.8111
13.6347	13.2655	16.9936	13.5832	13.8674
13.643	13.2725	17.0704	13.5851	13.8833
13.6439	13.2733	17.1339	13.5927	13.8946
13.6496	13.2796	17.2219	13.6301	13.8946
13.6541	13.283	17.2702	13.6441	13.899
13.6563	13.29	17.2881	13.6811	13.9091
13.6601	13.2926	17.3003	13.6873	13.9359
13.6603	13.2968	17.3559	13.6957	13.9471
13.6647	13.3226	17.387	13.7029	13.9739
13.6703	13.3295	17.4118	13.7368	13.9754
13.6718	13.3456	17.4393	13.7518	13.9836
13.682	13.3748	17.4426	13.7546	14.0119
13.6829	13.3862	17.5075	13.7595	14.0263
13.6999	13.3899	17.5485	13.7667	14.0387
13.7043	13.4167	17.5724	13.7711	14.0441
13.7315	13.4179	17.6274	13.7764	14.051
13.7348	13.4245	17.6809	13.8047	14.0629
13.735	13.436	17.6817	13.8306	14.0757
13.747	13.4622	17.7064	13.8446	14.0765
13.7593	13.4668	17.7878	13.8517	14.08
13.7616	13.474	18.0485	13.8851	14.0855
13.7822	13.4792	18.0702	13.9294	14.1047
13.7834	13.4838	18.1203	13.9381	14.1135
13.7903	13.4841	18.1756	13.9502	14.1481
13.7906	13.4887	18.2968	13.9577	14.1714
13.8366	13.489	18.4719	14.0118	14.2043
13.8366	13.4913	18.5037	14.028	14.2086
13.8748	13.493	18.5521	14.0381	14.2105
13.8809	13.5054	18.5553	14.0413	14.2298
13.8866	13.5062	18.7047	14.0559	14.2401
13.9266	13.5138	18.7111	14.0654	14.2731
13.9613	13.537	18.7943	14.0725	14.287
13.9759	13.5374	18.8878	14.0728	14.2915
13.996	13.542	18.9732	14.0788	14.3205
14.0181	13.5502	19.0368	14.0971	14.3207
14.0237	13.5556	19.2085	14.0983	14.3268
14.0331	13.5593	19.2962	14.1116	14.3322
14.0353	13.5646	19.3081	14.1173	14.376
14.0797	13.5659		14.135	14.3862
14.0843	13.5683		14.1445	14.3901
14.1097	13.5691		14.1472	14.3972
14.1239	13.5818		14.1472	14.4654
14.1344	13.5884		14.1514	14.4693
14.1462	13.5906		14.1642	14.4785
14.1555	13.6227		14.169	14.4895
14.1556	13.6268		14.1725	14.4937
14.1609	13.6276		14.2462	14.4944
14.1723	13.6287		14.2581	14.5047
14.1745	13.6339		14.2629	14.5174
14.1806	13.6415		14.2726	14.5554
14.1876	13.6459		14.279	14.5763
14.2016	13.655		14.2865	14.5935
14.2091	13.662		14.2949	14.613
14.2148	13.6671		14.2982	14.6315
14.2274	13.6737		14.3066	14.6492
14.2275	13.6784		14.3473	14.6696
14.2279	13.6865		14.3572	14.6756
14.2344	13.6874		14.3932	14.6979
14.2391	13.6911		14.3987	14.7445
14.2395	13.7035		14.402	14.7734
14.2409	13.7051		14.4117	14.7834
14.2542	13.7236		14.4499	14.7889
14.2639	13.7438		14.465	14.7946
14.2769	13.7469		14.4676	14.7961
14.2875	13.749		14.4791	14.8207
14.2899	13.7548		14.4833	14.8313
14.3029	13.766		14.4835	14.8465
14.3126	13.7762		14.4904	14.8878
14.3168	13.7826		14.4907	14.8994
14.3192	13.7828		14.4951	14.9281
14.327	13.7861		14.4975	14.9361
14.332	13.7887		14.5004	14.9398
14.338	13.7988		14.5029	14.9405
14.344	13.7991		14.5047	14.979
14.3498	13.8013		14.5053	14.9956
14.3574	13.802		14.5062	15.034
14.3782	13.8027		14.518	15.0814
14.3826	13.8053		14.5264	15.0834
14.3835	13.8126		14.5479	15.1301
14.3887	13.8198		14.5496	15.1467
14.393	13.8249		14.5865	15.1477
14.4016	13.8319		14.5902	15.1538
14.4042	13.832		14.6019	15.1674
14.4225	13.834		14.6042	15.2006
14.424	13.8342		14.6045	15.2089
14.4352	13.8452		14.6132	15.2116
14.4564	13.8536		14.6256	15.221
14.4723	13.8615		14.6455	15.2237
14.4827	13.8654		14.6623	15.224
14.4831	13.8824		14.6778	15.2454
14.4954	13.8834		14.6937	15.2631
14.5046	13.8846		14.7012	15.271
14.5052	13.8912		14.7035	15.2798
14.5203	13.8965		14.7187	15.3118
14.525	13.9027		14.722	15.3188
14.5282	13.9046		14.7231	15.3315
14.5307	13.9115		14.7294	15.333
14.5557	13.918		14.7484	15.3606
14.569	13.9193		14.7519	15.3834
14.5722	13.9244		14.7553	15.4237
14.5732	13.9249		14.7704	15.4256
14.576	13.9263		14.7814	15.4339
14.5873	13.9308		14.782	15.434
14.5908	13.938		14.7877	15.4469
14.5937	13.939		14.7887	15.4504
14.6015	13.9453		14.8025	15.4753
14.6022	13.9494		14.8084	15.5315
14.6072	13.9542		14.8121	15.5349
14.608	13.9567		14.8335	15.5587
14.6085	13.9585		14.8362	15.5595
14.6119	13.9627		14.8385	15.5603
14.6182	13.9691		14.8444	15.5719
14.6234	13.9716		14.8502	15.6162
14.6262	13.9743		14.8537	15.6215
14.6342	13.9779		14.8665	15.6245
14.6375	13.9827		14.8783	15.6332
14.6446	13.9927		14.8814	15.655
14.655	13.9976		14.8864	15.6788
14.6671	14.0123		14.8886	15.6819
14.668	14.0154		14.8903	15.7124
14.6732	14.031		14.8962	15.7376
14.6958	14.0339		14.8985	15.7599
14.6973	14.0495		14.8996	15.7707
14.7133	14.0699		14.8999	15.7805
14.735	14.0773		14.9019	15.8031
14.7412	14.0799		14.9114	15.8125
14.7462	14.0863		14.9178	15.8911
14.7489	14.1026		14.9184	15.903
14.7496	14.1166		14.93	15.9604
14.7541	14.1201		14.933	15.9912
14.7569	14.1329		14.9402	15.9978
14.7686	14.149		14.9519	16.0044
14.7738	14.1603		14.954	16.0667
14.784	14.161		14.9561	16.067
14.7852	14.1612		14.9571	16.0836
14.7894	14.1635		14.9735	16.1052
14.7965	14.1676		15.016	16.1126
14.8073	14.1682		15.0192	16.1362
14.8115	14.1838		15.0202	16.1384
14.8161	14.191		15.0371	16.1729
14.8216	14.1998		15.0458	16.231
14.8235	14.2043		15.0532	16.2591
14.832	14.2168		15.0688	16.2967
14.8345	14.2169		15.0701	16.305
14.8411	14.23		15.0773	16.3124
14.8421	14.2303		15.1166	16.3173
14.845	14.2317		15.1181	16.3425
14.8467	14.2325		15.1234	16.386
14.8525	14.2362		15.1356	16.4167
14.8581	14.2402		15.136	16.4254
14.8604	14.2423		15.14	16.4286
14.8659	14.2433		15.1479	16.4397
14.8713	14.2466		15.1485	16.5232
14.875	14.2525		15.1502	16.5734
14.8804	14.2525		15.1604	16.6219
14.8807	14.2526		15.1996	16.6777
14.8858	14.2567		15.2057	16.7163
14.888	14.2738		15.2152	16.7729
14.8891	14.2748		15.2389	16.7915
14.8963	14.2778		15.2448	16.8081
14.898	14.2782		15.2454	16.8283
14.9028	14.2813		15.2594	16.9352
14.9222	14.2827		15.2705	17.0581
14.9241	14.2874		15.2782	17.0707
14.9521	14.288		15.2871	17.1422
14.9695	14.2882		15.2978	17.2457
14.9695	14.2895		15.3035	17.2885
14.982	14.2975		15.3106	17.3087
14.987	14.3035		15.3133	17.3375
14.9874	14.3044		15.3303	17.3422
14.9901	14.3092		15.3466	17.3453
15	14.3093		15.3588	17.4529
15.0062	14.3157		15.3632	17.4909
15.0069	14.3162		15.3649	17.5321
15.0189	14.3172		15.3727	17.5348
15.0213	14.3179		15.4047	17.5386
15.0259	14.3189		15.4048	17.6009
15.0374	14.3235		15.4088	18.0052
15.0427	14.324		15.4203	18.1211
15.043	14.3254		15.4362	18.1793
15.0435	14.3261		15.4397	18.5328
15.0618	14.3276		15.4508
15.0708	14.3389		15.4718
15.0773	14.3398		15.476
15.0797	14.3419		15.4788
15.0825	14.3486		15.4884
15.0839	14.3489		15.5051
15.0867	14.3675		15.5053
15.0922	14.3697		15.5143
15.0999	14.3787		15.5209
15.1026	14.3797		15.5229
15.1051	14.3815		15.5267
15.11	14.3875		15.5319
15.1223	14.3907		15.5329
15.1263	14.391		15.5376
15.1385	14.4026		15.545
15.1466	14.405		15.5511
15.148	14.4072		15.5605
15.1497	14.4072		15.5619
15.1554	14.4074		15.5704
15.1563	14.4085		15.5826
15.1564	14.4133		15.5882
15.1727	14.4162		15.5942
15.1795	14.4172		15.598
15.182	14.4209		15.6117
15.1933	14.4224		15.6344
15.1962	14.4272		15.6544
15.1965	14.4307		15.655
15.2015	14.4355		15.6663
15.2216	14.4373		15.6712
15.2239	14.4384		15.6818
15.2296	14.4423		15.6913
15.2382	14.4428		15.6968
15.2396	14.4505		15.6999
15.2587	14.4524		15.7052
15.2609	14.4531		15.7133
15.2672	14.4561		15.7292
15.2693	14.4588		15.734
15.2701	14.4604		15.7373
15.2725	14.4643		15.7408
15.2736	14.4647		15.7635
15.2807	14.4666		15.7703
15.2817	14.4684		15.7835
15.3013	14.4708		15.8036
15.3094	14.4709		15.8097
15.3108	14.4799		15.8116
15.3157	14.4955		15.84
15.3162	14.4956		15.8481
15.3227	14.4999		15.8522
15.3247	14.5029		15.8522
15.3323	14.5052		15.8588
15.3508	14.5058		15.8605
15.3567	14.5229		15.8691
15.3579	14.5237		15.8692
15.3583	14.5251		15.8869
15.3631	14.5282		15.9128
15.367	14.5367		15.9174
15.3689	14.5388		15.9218
15.3708	14.5473		15.9335
15.3715	14.5589		15.9386
15.3791	14.5685		15.967
15.38	14.5763		15.9764
15.3895	14.5822		15.987
15.3905	14.5849		15.9956
15.3948	14.588		16.0025
15.4094	14.5887		16.0092
15.4207	14.5915		16.0254
15.4281	14.5928		16.0302
15.4328	14.5967		16.0437
15.4329	14.5968		16.0666
15.4345	14.598		16.0799
15.4382	14.6028		16.097
15.4429	14.6091		16.1037
15.4441	14.6096		16.1186
15.4552	14.6117		16.1236
15.459	14.6156		16.1389
15.467	14.6174		16.1393
15.4722	14.6207		16.1396
15.4827	14.6213		16.1508
15.4839	14.6228		16.1659
15.4865	14.6232		16.1763
15.5099	14.626		16.243
15.5147	14.6264		16.2484
15.5214	14.63		16.2527
15.5267	14.6305		16.2678
15.5354	14.6308		16.3
15.55	14.6327		16.3158
15.5552	14.6405		16.3455
15.5555	14.6419		16.3574
15.565	14.6443		16.375
15.5745	14.6529		16.3821
15.5763	14.657		16.3856
15.5841	14.6599		16.4228
15.5878	14.6611		16.4256
15.5904	14.6687		16.4352
15.5945	14.6695		16.4821
15.5946	14.6717		16.4859
15.599	14.6724		16.5398
15.6018	14.6791		16.5607
15.6065	14.6806		16.5678
15.6132	14.6831		16.5705
15.6144	14.6845		16.5768
15.6166	14.688		16.5828
15.6218	14.689		16.5916
15.6239	14.6894		16.5966
15.6243	14.6994		16.6139
15.6294	14.7008		16.6185
15.6303	14.7041		16.6191
15.6512	14.7052		16.6196
15.652	14.7078		16.6609
15.6607	14.7089		16.6819
15.6696	14.7098		16.6899
15.6724	14.7102		16.6948
15.6772	14.7156		16.7093
15.6804	14.7209		16.7131
15.7015	14.7225		16.7182
15.7169	14.723		16.7313
15.722	14.7252		16.7336
15.7295	14.7257		16.7444
15.7422	14.7263		16.7486
15.7439	14.7286		16.7544
15.7465	14.7288		16.7768
15.7482	14.7299		16.7919
15.7488	14.7323		16.8302
15.7532	14.7354		16.8389
15.7533	14.7394		16.882
15.7535	14.7395		16.8835
15.7537	14.744		16.8916
15.7586	14.7535		16.9226
15.77	14.7574		16.9243
15.7703	14.7579		16.9337
15.7736	14.7603		16.937
15.7845	14.7647		16.9639
15.7877	14.7655		16.9698
15.7884	14.7736		16.9796
15.7985	14.7745		16.9808
15.8081	14.7786		17.01
15.8114	14.7804		17.0117
15.8249	14.7824		17.0528
15.8341	14.7825		17.0696
15.8356	14.7852		17.0843
15.8363	14.7921		17.0921
15.851	14.7959		17.1192
15.8529	14.7969		17.1683
15.8581	14.7987		17.1887
15.8608	14.7993		17.1918
15.864	14.8004		17.2061
15.8728	14.803		17.2099
15.8756	14.8037		17.212
15.901	14.811		17.216
15.9032	14.8113		17.2181
15.9091	14.8189		17.2389
15.91	14.8193		17.2752
15.9137	14.8208		17.2833
15.9285	14.8286		17.2865
15.9303	14.8366		17.2923
15.9336	14.8448		17.3043
15.9384	14.8453		17.3048
15.954	14.8466		17.3196
15.955	14.848		17.3339
15.9565	14.8488		17.3353
15.9626	14.8511		17.3947
15.9716	14.8529		17.4074
15.9798	14.8537		17.4097
15.9875	14.8548		17.4357
15.9889	14.856		17.4658
15.9972	14.8598		17.4715
16.0056	14.8605		17.4804
16.0114	14.8612		17.4834
16.0116	14.8622		17.5586
16.0175	14.8667		17.5712
16.0187	14.8685		17.5874
16.0811	14.8741		17.6013
16.0815	14.8796		17.6474
16.0848	14.8841		17.6496
16.0987	14.8846		17.6544
16.1025	14.8864		17.6665
16.1077	14.8874		17.6853
16.1093	14.8932		17.7307
16.1344	14.8964		17.7505
16.138	14.8972		17.7728
16.1423	14.8976		17.7961
16.1438	14.8976		17.8394
16.1445	14.8995		17.869
16.1526	14.9007		17.9054
16.1541	14.9058		17.9516
16.1688	14.9091		17.9991
16.1693	14.9137		18.0727
16.1739	14.9139		18.1903
16.1957	14.9143		18.2992
16.1982	14.9161		18.3075
16.1991	14.9174		18.309
16.2063	14.9185		18.334
16.2103	14.9267		18.3589
16.2178	14.9323		18.4102
16.2257	14.9407
16.226	14.9415
16.2629	14.9426
16.2834	14.9455
16.296	14.947
16.2978	14.9493
16.3403	14.9543
16.3517	14.9641
16.3523	14.9645
16.3669	14.9649
16.3715	14.969
16.3794	14.9723
16.3841	14.9736
16.4172	14.9785
16.4208	14.9791
16.4248	14.9807
16.4274	14.9836
16.448	14.9878
16.4582	14.988
16.4646	14.9923
16.4867	14.9924
16.4894	14.9928
16.5089	14.9992
16.5552	15.0044
16.5565	15.0049
16.557	15.0078
16.5773	15.0088
16.5818	15.013
16.5897	15.0153
16.5942	15.019
16.596	15.0217
16.6047	15.0244
16.6086	15.0254
16.6932	15.0277
16.7119	15.0294
16.83	15.0337
16.8378	15.0392
16.9258	15.0406
16.9384	15.0422
16.9641	15.0427
16.9709	15.0445
16.9964	15.0485
17.023	15.0496
17.0524	15.0532
17.0713	15.0542
17.0998	15.0583
17.114	15.0619
17.1167	15.0625
17.1584	15.0632
17.367	15.0633
17.4934	15.0646
17.6486	15.067
17.8178	15.0688
18.028	15.0707
	15.0802
	15.0822
	15.088
	15.0932
	15.0936
	15.0945
	15.0981
	15.1015
	15.1055
	15.1088
	15.1096
	15.1113
	15.1163
	15.1188
	15.1207
	15.1224
	15.1236
	15.1274
	15.1299
	15.1322
	15.1344
	15.1365
	15.1377
	15.1407
	15.1445
	15.1489
	15.1501
	15.1502
	15.1545
	15.1564
	15.1593
	15.1619
	15.1625
	15.1631
	15.1635
	15.168
	15.1722
	15.173
	15.1734
	15.179
	15.1848
	15.1889
	15.1895
	15.1915
	15.1948
	15.1971
	15.1974
	15.203
	15.2034
	15.2096
	15.2193
	15.2206
	15.2221
	15.2233
	15.2271
	15.2313
	15.2331
	15.243
	15.2462
	15.2462
	15.2466
	15.2485
	15.2614
	15.2663
	15.2698
	15.279
	15.2819
	15.2891
	15.2908
	15.2916
	15.2948
	15.2974
	15.3
	15.3084
	15.3097
	15.3121
	15.3124
	15.3125
	15.3216
	15.3235
	15.3257
	15.3258
	15.3288
	15.33
	15.3322
	15.337
	15.3431
	15.3431
	15.351
	15.3544
	15.355
	15.3579
	15.3594
	15.3694
	15.3701
	15.3808
	15.3822
	15.3847
	15.3863
	15.3869
	15.3893
	15.3916
	15.4029
	15.4046
	15.4064
	15.4078
	15.4093
	15.4099
	15.417
	15.4265
	15.4296
	15.4347
	15.4466
	15.4478
	15.4564
	15.4575
	15.4668
	15.471
	15.4772
	15.4774
	15.4815
	15.4855
	15.4887
	15.4901
	15.4937
	15.4939
	15.496
	15.4998
	15.5003
	15.501
	15.5052
	15.5179
	15.5183
	15.5193
	15.5211
	15.5228
	15.5312
	15.5382
	15.5405
	15.5415
	15.543
	15.5532
	15.5575
	15.5579
	15.5709
	15.5759
	15.578
	15.581
	15.5835
	15.5856
	15.5861
	15.5893
	15.5912
	15.5915
	15.5929
	15.5945
	15.595
	15.5974
	15.6045
	15.6051
	15.6125
	15.6159
	15.6173
	15.6267
	15.6293
	15.63
	15.6411
	15.6445
	15.6463
	15.65
	15.6646
	15.6679
	15.675
	15.6753
	15.6786
	15.6853
	15.697
	15.6992
	15.7128
	15.7157
	15.7166
	15.7178
	15.7192
	15.7204
	15.7228
	15.7503
	15.7515
	15.7516
	15.7527
	15.7612
	15.7653
	15.7714
	15.7728
	15.7732
	15.7739
	15.7757
	15.7786
	15.8051
	15.8089
	15.8094
	15.8161
	15.8167
	15.8169
	15.817
	15.8175
	15.8185
	15.8254
	15.842
	15.8431
	15.8491
	15.8504
	15.8535
	15.8552
	15.8592
	15.8645
	15.8677
	15.8716
	15.8718
	15.8748
	15.876
	15.8788
	15.8832
	15.8856
	15.8902
	15.8902
	15.8933
	15.9015
	15.9064
	15.9134
	15.9145
	15.9194
	15.9216
	15.9258
	15.929
	15.934
	15.9348
	15.9351
	15.9383
	15.9404
	15.941
	15.9413
	15.942
	15.9451
	15.9454
	15.9454
	15.9542
	15.9563
	15.9575
	15.9586
	15.9612
	15.9615
	15.9682
	15.9745
	15.9764
	15.9802
	15.9817
	15.9818
	15.9858
	15.9885
	15.997
	16.0081
	16.0106
	16.0138
	16.0217
	16.0239
	16.0258
	16.0305
	16.0369
	16.037
	16.0411
	16.0441
	16.0511
	16.0553
	16.0645
	16.0648
	16.0692
	16.0752
	16.0763
	16.0787
	16.0893
	16.0956
	16.1015
	16.1137
	16.1145
	16.1212
	16.1212
	16.1228
	16.125
	16.1289
	16.1332
	16.1333
	16.1383
	16.1391
	16.1405
	16.1477
	16.1509
	16.1566
	16.1666
	16.1672
	16.1853
	16.1953
	16.2032
	16.204
	16.2071
	16.2135
	16.2185
	16.2193
	16.221
	16.2218
	16.2235
	16.2503
	16.2513
	16.2616
	16.2743
	16.2755
	16.2766
	16.2786
	16.2871
	16.2885
	16.2886
	16.2895
	16.3043
	16.3048
	16.3139
	16.316
	16.3239
	16.3252
	16.3273
	16.3293
	16.3389
	16.3445
	16.349
	16.3492
	16.3561
	16.3606
	16.3857
	16.3896
	16.3911
	16.395
	16.3984
	16.4095
	16.4398
	16.4442
	16.4442
	16.4531
	16.4946
	16.4982
	16.5065
	16.5079
	16.5183
	16.522
	16.5274
	16.5306
	16.5393
	16.5403
	16.5612
	16.5613
	16.5616
	16.5694
	16.5854
	16.607
	16.6126
	16.6186
	16.6266
	16.6391
	16.6472
	16.6497
	16.6683
	16.6701
	16.6867
	16.7116
	16.7199
	16.7224
	16.7339
	16.7444
	16.7477
	16.7862
	16.7865
	16.8077
	16.8136
	16.8348
	16.8351
	16.8376
	16.8385
	16.8751
	16.8772
	16.8916
	16.9372
	16.9457
	16.9613
	16.9728
	16.9832
	16.9913
	17.0108
	17.0131
	17.0278
	17.0325
	17.0347
	17.0443
	17.0452
	17.0713
	17.1204
	17.127
	17.1429
	17.1574
	17.1607
	17.1731
	17.1905
	17.1973
	17.2012
	17.2033
	17.2089
	17.228
	17.2301
	17.2456
	17.2693
	17.2952
	17.3124
	17.3159
	17.3242
	17.3361
	17.3499
	17.3512
	17.3948
	17.3962
	17.3962
	17.4091
	17.4116
	17.4125
	17.4169
	17.4185
	17.4258
	17.4268
	17.4522
	17.4642
	17.4692
	17.4788
	17.4928
	17.514
	17.5226
	17.5631
	17.5656
	17.5744
	17.5877
	17.5944
	17.612
	17.6294
	17.6408
	17.6447
	17.7024
	17.7445
	17.7504
	17.7849
	17.7908
	17.7974
	17.8549
	17.8847
	17.9396
	17.986
	18.0098
	18.0982
	18.1442
	18.1899
	18.2739
	18.302
	18.5007
	18.6236
	18.6866
	18.7702
	19.0687
	19.1126
	19.3186
	19.5587
	19.591
	19.6589
	19.6796
	19.7924
	21.2221

## Sheet: Fig3
Fig3.A
ZT	6	7	8	9	10	11	12	13	14	15	16	17	18	19	20	21	22	23	24	1	2	3	4	5
Mean	436.417	540.583	785.083	420.833	603.333	580.25	1651.58	2378.83	2199.83	2291.42	2004.5	1934.67	1202.33	1560	1435.83	977	1920.75	2164.33	1003.42	1245.33	472.333	479.75	1061.92	284
SEM	258.576	155.255	185.411	183.906	155.151	145.113	410.722	532.075	466.044	493.164	774.067	409.743	203.99	311.063	418.604	257.632	395.464	441.342	380.27	444.425	172.936	194.539	389.085	136.523
Fig3.B
ZT	6	7	8	9	10	11	12	13	14	15	16	17	18	19	20	21	22	23	24	1	2	3	4	5
Mean	663.375	683.375	669.125	990.5	1099.33	1893.92	2589.58	1732.38	1714.83	1463.92	1657.17	1794.08	1692.92	1086.38	1460.62	1503.75	930.542	1765.92	1059.12	682	979.458	497.875	812	1027.42
SEM	148.086	183.385	150.897	192.039	265.275	272.336	222.227	169.287	328.932	180.266	228.235	249.613	267.1	242.622	282.025	279.73	303.144	242.841	194.31	136.462	210.965	118.927	188.911	179.717
Fig3.C
ZT	6	7	8	9	10	11	12	13	14	15	16	17	18	19	20	21	22	23	24	1	2	3	4	5
Mean	1537.62	552.25	519.5	1297.75	299.5	721.75	1333.12	774.25	1252.75	5766.88	5432.25	5415.5	5603.12	3630.25	3883.25	3709.12	6425.25	4876	2125.62	1918.5	2015	1534.12	2009.5	549.25
SEM	523.639	162.404	147.786	378.67	139.305	133.51	712.626	163.375	590.377	2732.12	1616.22	2081.59	1349.62	973.423	1902.21	2224.3	941.662	1417.83	1240.02	1885.73	941.007	403.564	534.555	303.384
Fig3.D
ZT	6	7	8	9	10	11	12	13	14	15	16	17	18	19	20	21	22	23	24	1	2	3	4	5
Mean	426.429	909.571	478.524	393.476	645.952	1006.43	1298.71	1731.48	2007.1	2171.38	1517.29	1268.38	1931.19	2213.71	2846.33	4293.62	8500.29	8876.14	3240.29	813.81	672.238	1091.81	1066.52	702.524
SEM	95.4414	339.29	119.003	103.082	116.396	134.538	124.48	421.316	559.209	630.84	548.766	380.686	366.675	721.65	1151.04	1281.64	2050.15	1690.62	738.725	177.822	118.57	143.165	323.812	33.3779
Fig3.E
ZT	6	7	8	9	10	11	12	13	14	15	16	17	18	19	20	21	22	23	24	1	2	3	4	5
Mean	897.333	1201	1498.03	1783.53	2049.64	2718.5	3580.83	2786.72	2489.11	2119.28	1692.39	1769.67	1558.31	1136.83	1138.89	953.472	825.5	1188.11	845.556	1015.92	819.917	622.861	884.972	1120.78
SEM	144.667	214.834	193.166	354.109	562.974	680.061	648.195	572.683	456.597	415.944	217.725	324.408	235.98	159.989	185.311	180.017	137.203	267.18	143.48	148.875	136.301	113.45	207.269	278.281
Fig3.F
ZT	6	7	8	9	10	11	12	13	14	15	16	17	18	19	20	21	22	23	24	1	2	3	4	5
Mean	0.0166667	0.0433333	0.0625	0.0441667	0.0633333	0.07	0.0916667	0.145833	0.160833	0.1675	0.0908333	0.14	0.0566667	0.0908333	0.095	0.0691667	0.113333	0.141667	0.0308333	0.0583333	0.0233333	0.0208333	0.0583333	0.0183333
SEM	0.00832666	0.0149443	0.0130192	0.0179676	0.0137598	0.015748	0.0166533	0.0282636	0.0295099	0.0233559	0.0366992	0.0228473	0.0157903	0.0203675	0.0220454	0.0171707	0.0444672	0.0390299	0.0132225	0.0170685	0.0139762	0.00876546	0.0151438	0.013687
Fig3.G
ZT	6	7	8	9	10	11	12	13	14	15	16	17	18	19	20	21	22	23	24	1	2	3	4	5
Mean	0.06125	0.07875	0.0704167	0.110417	0.0595833	0.202083	0.135417	0.1525	0.119583	0.11375	0.0954167	0.114583	0.0954167	0.075	0.065	0.0945833	0.0675	0.0833333	0.0558333	0.05375	0.0533333	0.05375	0.05875	0.0520833
SEM	0.0184676	0.023744	0.0212314	0.0332919	0.0179651	0.0609304	0.0408297	0.0459805	0.0360557	0.0342969	0.0287692	0.0345482	0.0287692	0.0226134	0.0195982	0.0285179	0.020352	0.0251259	0.0168344	0.0162062	0.0160806	0.0162062	0.0177138	0.0157037
Fig3.H
ZT	6	7	8	9	10	11	12	13	14	15	16	17	18	19	20	21	22	23	24	1	2	3	4	5
Mean	0.125	0.0725	0.07	0.08125	0.0275	0.1125	0.07375	0.1	0.1175	0.16875	0.135	0.135	0.17875	0.175	0.1475	0.11875	0.13	0.1325	0.08625	0.07	0.0525	0.12125	0.1325	0.1125
SEM	0.00666667	0.0288194	0.0487625	0.0125554	0.0317543	0.0237463	0.0271186	0.0124722	0.0207498	0.0274241	0.0233333	0.0268742	0.0396074	0.0110554	0.0481606	0.0287107	0.0301846	0.0310466	0.0136168	0.0514242	0.038694	0.0380332	0.0495255	0.053203
Fig3.I
ZT	6	7	8	9	10	11	12	13	14	15	16	17	18	19	20	21	22	23	24	1	2	3	4	5
Mean	0	0.0133333	0	0.00428571	0.0819048	0.204286	0.127619	0.147143	0.0566667	0.116667	0.08	0.114286	0.0961905	0.07	0.104762	0.179048	0.0938095	0.067619	0.087619	0.00428571	0.0142857	0.0880952	0.0166667	0.0119048
SEM	0	0.00816497	0	0.00400892	0.0469133	0.0935828	0.0449161	0.0407648	0.0130349	0.0582989	0.0355532	0.0314382	0.0289865	0.0235514	0.0213221	0.0523597	0.0501037	0.019834	0.0406755	0.00401729	0.0133631	0.0486334	0.00720082	0.00560494
Fig3.J
ZT	6	7	8	9	10	11	12	13	14	15	16	17	18	19	20	21	22	23	24	1	2	3	4	5
Mean	0.0925	0.112222	0.113056	0.126111	0.105	0.124444	0.0844444	0.101667	0.116111	0.106389	0.0913889	0.0902778	0.0825	0.0602778	0.0966667	0.0658333	0.0422222	0.055	0.0486111	0.103056	0.102222	0.0705556	0.106389	0.11
SEM	0.00930314	0.0140145	0.0182691	0.0169905	0.0163546	0.019056	0.0135989	0.016439	0.0184642	0.0191778	0.0137439	0.0140468	0.0105494	0.0110713	0.0195406	0.0124036	0.00960484	0.00973703	0.00795539	0.0314063	0.0183404	0.0137884	0.015225	0.0227062

## Sheet: Fig4.A
Fig4.A	sd=σ
RBRC
	Activity onset	Activity phase	Food intake onset	Food intake phase
<-2sd	2	0	0	1
-2sd to sd	3	5	5	2
-sd to 0	10	12	10	11
0 to sd	14	7	9	12
sd to 2sd	0	4	6	3
>2sd	1	2	0	1

## Sheet: Fig4.B
Fig4.B	sd=σ
ICS
	Activity onset	Activity phase	Food intake onset	Food intake phase
<-2sd	13	3	0	1
-2sd to sd	0	10	15	12
-sd to 0	10	24	21	30
0 to sd	56	34	34	28
sd to 2sd	0	9	11	8
>2sd	2	1	0	2

## Sheet: Fig4.C
Fig4.C	sd=σ
TCP
	Activity onset	Activity phase	Food intake onset	Food intake phase
<-2sd	0	1	0	2
-2sd to sd	15	3	22	19
-sd to 0	54	66	35	42
0 to sd	21	39	45	41
sd to 2sd	33	13	24	20
>2sd	3	4	0	2

[truncated: 27 more sheets: Fig4.D, Fig4.E, Fig5, Fig6.A, Fig6.B, Fig6.D, Fig6.F, Fig6.G, Fig6.I, Fig6.J, Fig7.B, Fig7.C, Fig7.D, Fig7.E, Fig S1, Fig S3, Fig S4, Fig S5, Fig.S7A, Fig.S7B …]
